# Supplementary material for: Potential therapeutic target identification in the novel 2019 coronavirus: insight from homology modeling and blind docking study
Source: Egypt J Med Hum Genet. 2020 Oct 2;21(1):44. doi: 10.1186/s43042-020-00081-5 (PMC7529470; doi:10.1186/s43042-020-00081-5)
Supplement: Supplementary file 1 — Additional file 1. Supplementary information to this article can be found online at https://www.rcsb.org/structure/6M2N [file 43042_2020_81_MOESM1_ESM.pdb]

HEADER    VIRAL PROTEIN                           28-FEB-20   6M2N              
TITLE     SARS-COV-2 3CL PROTEASE (3CL PRO) IN COMPLEX WITH A NOVEL INHIBITOR   
COMPND    MOL_ID: 1;                                                            
COMPND   2 MOLECULE: SARS-COV-2 3CL PROTEASE;                                   
COMPND   3 CHAIN: A, B, C, D;                                                   
COMPND   4 ENGINEERED: YES                                                      
SOURCE    MOL_ID: 1;                                                            
SOURCE   2 ORGANISM_SCIENTIFIC: SEVERE ACUTE RESPIRATORY SYNDROME CORONAVIRUS   
SOURCE   3 2;                                                                   
SOURCE   4 ORGANISM_TAXID: 2697049;                                             
SOURCE   5 EXPRESSION_SYSTEM: ESCHERICHIA COLI BL21(DE3);                       
SOURCE   6 EXPRESSION_SYSTEM_TAXID: 469008;                                     
SOURCE   7 EXPRESSION_SYSTEM_STRAIN: BL21(DE3)                                  
KEYWDS    SARS-COV-2, 3CL PRO, VIRAL PROTEIN                                    
EXPDTA    X-RAY DIFFRACTION                                                     
AUTHOR    H.X.SU,W.F.ZHAO,M.J.LI,H.XIE,Y.C.XU                                   
REVDAT   1   15-APR-20 6M2N    0                                                
JRNL        AUTH   H.X.SU,S.YAO,W.F.ZHAO,M.J.LI,L.K.ZHANG,Y.YE,H.L.JIANG,Y.C.XU 
JRNL        TITL   IDENTIFICATION OF A NOVEL INHIBITOR OF SARS-COV-2 3CLPRO     
JRNL        REF    TO BE PUBLISHED                                              
JRNL        REFN                                                                
REMARK   2                                                                      
REMARK   2 RESOLUTION.    2.20 ANGSTROMS.                                       
REMARK   3                                                                      
REMARK   3 REFINEMENT.                                                          
REMARK   3   PROGRAM     : PHENIX 1.17.1                                        
REMARK   3   AUTHORS     : PAUL ADAMS,PAVEL AFONINE,VINCENT CHEN,IAN            
REMARK   3               : DAVIS,KRESHNA GOPAL,RALF GROSSE-KUNSTLEVE,           
REMARK   3               : LI-WEI HUNG,ROBERT IMMORMINO,TOM IOERGER,            
REMARK   3               : AIRLIE MCCOY,ERIK MCKEE,NIGEL MORIARTY,              
REMARK   3               : REETAL PAI,RANDY READ,JANE RICHARDSON,               
REMARK   3               : DAVID RICHARDSON,TOD ROMO,JIM SACCHETTINI,           
REMARK   3               : NICHOLAS SAUTER,JACOB SMITH,LAURENT                  
REMARK   3               : STORONI,TOM TERWILLIGER,PETER ZWART                  
REMARK   3                                                                      
REMARK   3    REFINEMENT TARGET : NULL                                          
REMARK   3                                                                      
REMARK   3  DATA USED IN REFINEMENT.                                            
REMARK   3   RESOLUTION RANGE HIGH (ANGSTROMS) : 2.20                           
REMARK   3   RESOLUTION RANGE LOW  (ANGSTROMS) : 23.58                          
REMARK   3   MIN(FOBS/SIGMA_FOBS)              : 1.980                          
REMARK   3   COMPLETENESS FOR RANGE        (%) : 97.1                           
REMARK   3   NUMBER OF REFLECTIONS             : 69074                          
REMARK   3                                                                      
REMARK   3  FIT TO DATA USED IN REFINEMENT.                                     
REMARK   3   R VALUE     (WORKING + TEST SET) : 0.227                           
REMARK   3   R VALUE            (WORKING SET) : 0.225                           
REMARK   3   FREE R VALUE                     : 0.254                           
REMARK   3   FREE R VALUE TEST SET SIZE   (%) : 4.920                           
REMARK   3   FREE R VALUE TEST SET COUNT      : 3395                            
REMARK   3                                                                      
REMARK   3  FIT TO DATA USED IN REFINEMENT (IN BINS).                           
REMARK   3   BIN  RESOLUTION RANGE  COMPL.    NWORK NFREE   RWORK  RFREE        
REMARK   3     1 23.5810 -  6.3018    0.98     2781   134  0.1612 0.1669        
REMARK   3     2  6.3018 -  5.0178    1.00     2823   136  0.1916 0.2123        
REMARK   3     3  5.0178 -  4.3881    0.99     2770   176  0.1676 0.1953        
REMARK   3     4  4.3881 -  3.9890    0.99     2749   151  0.1729 0.1948        
REMARK   3     5  3.9890 -  3.7043    0.99     2855   130  0.1949 0.2033        
REMARK   3     6  3.7043 -  3.4866    0.99     2789   142  0.2089 0.2339        
REMARK   3     7  3.4866 -  3.3125    0.99     2787   157  0.2248 0.2645        
REMARK   3     8  3.3125 -  3.1686    0.99     2734   159  0.2460 0.2926        
REMARK   3     9  3.1686 -  3.0469    0.99     2777   143  0.2533 0.2743        
REMARK   3    10  3.0469 -  2.9420    0.99     2785   131  0.2496 0.2496        
REMARK   3    11  2.9420 -  2.8502    0.98     2813   137  0.2612 0.3507        
REMARK   3    12  2.8502 -  2.7688    0.98     2747   140  0.2621 0.3014        
REMARK   3    13  2.7688 -  2.6960    0.98     2765   164  0.2721 0.3275        
REMARK   3    14  2.6960 -  2.6303    0.98     2766   141  0.2680 0.3246        
REMARK   3    15  2.6303 -  2.5706    0.98     2705   147  0.2854 0.3343        
REMARK   3    16  2.5706 -  2.5160    0.98     2763   153  0.2730 0.3267        
REMARK   3    17  2.5160 -  2.4657    0.98     2752   159  0.2841 0.3530        
REMARK   3    18  2.4657 -  2.4192    0.98     2797   138  0.2812 0.2812        
REMARK   3    19  2.4192 -  2.3760    0.98     2738   132  0.2808 0.3048        
REMARK   3    20  2.3760 -  2.3358    0.97     2715   153  0.2957 0.3396        
REMARK   3    21  2.3358 -  2.2982    0.96     2734   132  0.3024 0.3024        
REMARK   3    22  2.2982 -  2.2628    0.95     2646   117  0.3230 0.3921        
REMARK   3    23  2.2628 -  2.2296    0.94     2744   121  0.3218 0.3963        
REMARK   3    24  2.2296 -  2.1982    0.78     2144   102  0.3461 0.3471        
REMARK   3                                                                      
REMARK   3  BULK SOLVENT MODELLING.                                             
REMARK   3   METHOD USED        : NULL                                          
REMARK   3   SOLVENT RADIUS     : 1.11                                          
REMARK   3   SHRINKAGE RADIUS   : 0.90                                          
REMARK   3   K_SOL              : NULL                                          
REMARK   3   B_SOL              : NULL                                          
REMARK   3                                                                      
REMARK   3  ERROR ESTIMATES.                                                    
REMARK   3   COORDINATE ERROR (MAXIMUM-LIKELIHOOD BASED)     : 0.290            
REMARK   3   PHASE ERROR (DEGREES, MAXIMUM-LIKELIHOOD BASED) : 31.450           
REMARK   3                                                                      
REMARK   3  B VALUES.                                                           
REMARK   3   FROM WILSON PLOT           (A**2) : 32.65                          
REMARK   3   MEAN B VALUE      (OVERALL, A**2) : 41.21                          
REMARK   3   OVERALL ANISOTROPIC B VALUE.                                       
REMARK   3    B11 (A**2) : NULL                                                 
REMARK   3    B22 (A**2) : NULL                                                 
REMARK   3    B33 (A**2) : NULL                                                 
REMARK   3    B12 (A**2) : NULL                                                 
REMARK   3    B13 (A**2) : NULL                                                 
REMARK   3    B23 (A**2) : NULL                                                 
REMARK   3                                                                      
REMARK   3  TWINNING INFORMATION.                                               
REMARK   3   FRACTION: NULL                                                     
REMARK   3   OPERATOR: NULL                                                     
REMARK   3                                                                      
REMARK   3  DEVIATIONS FROM IDEAL VALUES.                                       
REMARK   3                 RMSD          COUNT                                  
REMARK   3   BOND      :  0.003           9590                                  
REMARK   3   ANGLE     :  0.643          13060                                  
REMARK   3   CHIRALITY :  0.043           1478                                  
REMARK   3   PLANARITY :  0.004           1692                                  
REMARK   3   DIHEDRAL  : 13.028           5644                                  
REMARK   3                                                                      
REMARK   3  TLS DETAILS                                                         
REMARK   3   NUMBER OF TLS GROUPS  : NULL                                       
REMARK   3                                                                      
REMARK   3  NCS DETAILS                                                         
REMARK   3   NUMBER OF NCS GROUPS : NULL                                        
REMARK   3                                                                      
REMARK   3  OTHER REFINEMENT REMARKS: NULL                                      
REMARK   4                                                                      
REMARK   4 6M2N COMPLIES WITH FORMAT V. 3.30, 13-JUL-11                         
REMARK 100                                                                      
REMARK 100 THIS ENTRY HAS BEEN PROCESSED BY PDBJ ON 03-MAR-20.                  
REMARK 100 THE DEPOSITION ID IS D_1300015945.                                   
REMARK 200                                                                      
REMARK 200 EXPERIMENTAL DETAILS                                                 
REMARK 200  EXPERIMENT TYPE                : X-RAY DIFFRACTION                  
REMARK 200  DATE OF DATA COLLECTION        : 23-FEB-20                          
REMARK 200  TEMPERATURE           (KELVIN) : 100                                
REMARK 200  PH                             : NULL                               
REMARK 200  NUMBER OF CRYSTALS USED        : 1                                  
REMARK 200                                                                      
REMARK 200  SYNCHROTRON              (Y/N) : Y                                  
REMARK 200  RADIATION SOURCE               : SSRF                               
REMARK 200  BEAMLINE                       : BL18U1                             
REMARK 200  X-RAY GENERATOR MODEL          : NULL                               
REMARK 200  MONOCHROMATIC OR LAUE    (M/L) : M                                  
REMARK 200  WAVELENGTH OR RANGE        (A) : 0.9793                             
REMARK 200  MONOCHROMATOR                  : NULL                               
REMARK 200  OPTICS                         : NULL                               
REMARK 200                                                                      
REMARK 200  DETECTOR TYPE                  : PIXEL                              
REMARK 200  DETECTOR MANUFACTURER          : DECTRIS PILATUS3 S 6M              
REMARK 200  INTENSITY-INTEGRATION SOFTWARE : HKL-3000                           
REMARK 200  DATA SCALING SOFTWARE          : HKL-3000                           
REMARK 200                                                                      
REMARK 200  NUMBER OF UNIQUE REFLECTIONS   : 69156                              
REMARK 200  RESOLUTION RANGE HIGH      (A) : 2.198                              
REMARK 200  RESOLUTION RANGE LOW       (A) : 50.000                             
REMARK 200  REJECTION CRITERIA  (SIGMA(I)) : NULL                               
REMARK 200                                                                      
REMARK 200 OVERALL.                                                             
REMARK 200  COMPLETENESS FOR RANGE     (%) : 97.8                               
REMARK 200  DATA REDUNDANCY                : 3.400                              
REMARK 200  R MERGE                    (I) : 0.09200                            
REMARK 200  R SYM                      (I) : NULL                               
REMARK 200  <I/SIGMA(I)> FOR THE DATA SET  : 4.9000                             
REMARK 200                                                                      
REMARK 200 IN THE HIGHEST RESOLUTION SHELL.                                     
REMARK 200  HIGHEST RESOLUTION SHELL, RANGE HIGH (A) : 2.20                     
REMARK 200  HIGHEST RESOLUTION SHELL, RANGE LOW  (A) : 2.24                     
REMARK 200  COMPLETENESS FOR SHELL     (%) : 93.5                               
REMARK 200  DATA REDUNDANCY IN SHELL       : 3.00                               
REMARK 200  R MERGE FOR SHELL          (I) : 0.48200                            
REMARK 200  R SYM FOR SHELL            (I) : NULL                               
REMARK 200  <I/SIGMA(I)> FOR SHELL         : NULL                               
REMARK 200                                                                      
REMARK 200 DIFFRACTION PROTOCOL: SINGLE WAVELENGTH                              
REMARK 200 METHOD USED TO DETERMINE THE STRUCTURE: MOLECULAR REPLACEMENT        
REMARK 200 SOFTWARE USED: PHASER 2.7.17                                         
REMARK 200 STARTING MODEL: 6LU7                                                 
REMARK 200                                                                      
REMARK 200 REMARK: NULL                                                         
REMARK 280                                                                      
REMARK 280 CRYSTAL                                                              
REMARK 280 SOLVENT CONTENT, VS   (%): 53.92                                     
REMARK 280 MATTHEWS COEFFICIENT, VM (ANGSTROMS**3/DA): 2.67                     
REMARK 280                                                                      
REMARK 280 CRYSTALLIZATION CONDITIONS: 100 MM MES, PH5.8, 2% PEG6000, 3%        
REMARK 280  DMSO, 1MM DTT, VAPOR DIFFUSION, HANGING DROP, TEMPERATURE 293K      
REMARK 290                                                                      
REMARK 290 CRYSTALLOGRAPHIC SYMMETRY                                            
REMARK 290 SYMMETRY OPERATORS FOR SPACE GROUP: P 1                              
REMARK 290                                                                      
REMARK 290      SYMOP   SYMMETRY                                                
REMARK 290     NNNMMM   OPERATOR                                                
REMARK 290       1555   X,Y,Z                                                   
REMARK 290                                                                      
REMARK 290     WHERE NNN -> OPERATOR NUMBER                                     
REMARK 290           MMM -> TRANSLATION VECTOR                                  
REMARK 290                                                                      
REMARK 290 CRYSTALLOGRAPHIC SYMMETRY TRANSFORMATIONS                            
REMARK 290 THE FOLLOWING TRANSFORMATIONS OPERATE ON THE ATOM/HETATM             
REMARK 290 RECORDS IN THIS ENTRY TO PRODUCE CRYSTALLOGRAPHICALLY                
REMARK 290 RELATED MOLECULES.                                                   
REMARK 290   SMTRY1   1  1.000000  0.000000  0.000000        0.00000            
REMARK 290   SMTRY2   1  0.000000  1.000000  0.000000        0.00000            
REMARK 290   SMTRY3   1  0.000000  0.000000  1.000000        0.00000            
REMARK 290                                                                      
REMARK 290 REMARK: NULL                                                         
REMARK 300                                                                      
REMARK 300 BIOMOLECULE: 1, 2                                                    
REMARK 300 SEE REMARK 350 FOR THE AUTHOR PROVIDED AND/OR PROGRAM                
REMARK 300 GENERATED ASSEMBLY INFORMATION FOR THE STRUCTURE IN                  
REMARK 300 THIS ENTRY. THE REMARK MAY ALSO PROVIDE INFORMATION ON               
REMARK 300 BURIED SURFACE AREA.                                                 
REMARK 350                                                                      
REMARK 350 COORDINATES FOR A COMPLETE MULTIMER REPRESENTING THE KNOWN           
REMARK 350 BIOLOGICALLY SIGNIFICANT OLIGOMERIZATION STATE OF THE                
REMARK 350 MOLECULE CAN BE GENERATED BY APPLYING BIOMT TRANSFORMATIONS          
REMARK 350 GIVEN BELOW.  BOTH NON-CRYSTALLOGRAPHIC AND                          
REMARK 350 CRYSTALLOGRAPHIC OPERATIONS ARE GIVEN.                               
REMARK 350                                                                      
REMARK 350 BIOMOLECULE: 1                                                       
REMARK 350 AUTHOR DETERMINED BIOLOGICAL UNIT: DIMERIC                           
REMARK 350 SOFTWARE DETERMINED QUATERNARY STRUCTURE: DIMERIC                    
REMARK 350 SOFTWARE USED: PISA                                                  
REMARK 350 TOTAL BURIED SURFACE AREA: 2910 ANGSTROM**2                          
REMARK 350 SURFACE AREA OF THE COMPLEX: 25120 ANGSTROM**2                       
REMARK 350 CHANGE IN SOLVENT FREE ENERGY: -12.0 KCAL/MOL                        
REMARK 350 APPLY THE FOLLOWING TO CHAINS: A, C                                  
REMARK 350   BIOMT1   1  1.000000  0.000000  0.000000        0.00000            
REMARK 350   BIOMT2   1  0.000000  1.000000  0.000000        0.00000            
REMARK 350   BIOMT3   1  0.000000  0.000000  1.000000        0.00000            
REMARK 350                                                                      
REMARK 350 BIOMOLECULE: 2                                                       
REMARK 350 AUTHOR DETERMINED BIOLOGICAL UNIT: DIMERIC                           
REMARK 350 SOFTWARE DETERMINED QUATERNARY STRUCTURE: DIMERIC                    
REMARK 350 SOFTWARE USED: PISA                                                  
REMARK 350 TOTAL BURIED SURFACE AREA: 2890 ANGSTROM**2                          
REMARK 350 SURFACE AREA OF THE COMPLEX: 25440 ANGSTROM**2                       
REMARK 350 CHANGE IN SOLVENT FREE ENERGY: -12.0 KCAL/MOL                        
REMARK 350 APPLY THE FOLLOWING TO CHAINS: B, D                                  
REMARK 350   BIOMT1   1  1.000000  0.000000  0.000000        0.00000            
REMARK 350   BIOMT2   1  0.000000  1.000000  0.000000        0.00000            
REMARK 350   BIOMT3   1  0.000000  0.000000  1.000000        0.00000            
REMARK 465                                                                      
REMARK 465 MISSING RESIDUES                                                     
REMARK 465 THE FOLLOWING RESIDUES WERE NOT LOCATED IN THE                       
REMARK 465 EXPERIMENT. (M=MODEL NUMBER; RES=RESIDUE NAME; C=CHAIN               
REMARK 465 IDENTIFIER; SSSEQ=SEQUENCE NUMBER; I=INSERTION CODE.)                
REMARK 465                                                                      
REMARK 465   M RES C SSSEQI                                                     
REMARK 465     GLN C   306                                                      
REMARK 470                                                                      
REMARK 470 MISSING ATOM                                                         
REMARK 470 THE FOLLOWING RESIDUES HAVE MISSING ATOMS (M=MODEL NUMBER;           
REMARK 470 RES=RESIDUE NAME; C=CHAIN IDENTIFIER; SSEQ=SEQUENCE NUMBER;          
REMARK 470 I=INSERTION CODE):                                                   
REMARK 470   M RES CSSEQI  ATOMS                                                
REMARK 470     GLU A  47    CG   CD   OE1  OE2                                  
REMARK 470     LYS A 100    CG   CD   CE   NZ                                   
REMARK 470     LYS A 102    CG   CD   CE   NZ                                   
REMARK 470     ASP A 153    CG   OD1  OD2                                       
REMARK 470     TYR A 154    CG   CD1  CD2  CE1  CE2  CZ   OH                    
REMARK 470     ASP A 155    CG   OD1  OD2                                       
REMARK 470     GLN A 189    CG   CD   OE1  NE2                                  
REMARK 470     GLU B  47    CG   CD   OE1  OE2                                  
REMARK 470     ASN B  72    CG   OD1  ND2                                       
REMARK 470     ASP B 153    CG   OD1  OD2                                       
REMARK 470     TYR B 154    CG   CD1  CD2  CE1  CE2  CZ   OH                    
REMARK 470     ASP B 155    CG   OD1  OD2                                       
REMARK 470     GLU C  47    CG   CD   OE1  OE2                                  
REMARK 470     MET C  49    CG   SD   CE                                        
REMARK 470     LEU C  50    CG   CD1  CD2                                       
REMARK 470     ASN C  51    CG   OD1  ND2                                       
REMARK 470     ARG C  60    CG   CD   NE   CZ   NH1  NH2                        
REMARK 470     ASN C  72    CG   OD1  ND2                                       
REMARK 470     TYR C 154    CG   CD1  CD2  CE1  CE2  CZ   OH                    
REMARK 470     ASP C 155    CG   OD1  OD2                                       
REMARK 470     GLN C 189    CG   CD   OE1  NE2                                  
REMARK 470     ARG C 222    CG   CD   NE   CZ   NH1  NH2                        
REMARK 470     THR C 224    OG1  CG2                                            
REMARK 470     ASP C 229    CG   OD1  OD2                                       
REMARK 470     GLU C 270    CG   CD   OE1  OE2                                  
REMARK 470     MET C 276    CG   SD   CE                                        
REMARK 470     ASN C 277    CG   OD1  ND2                                       
REMARK 470     THR D  45    OG1  CG2                                            
REMARK 470     GLU D  47    CG   CD   OE1  OE2                                  
REMARK 470     MET D  49    CG   SD   CE                                        
REMARK 470     LEU D  50    CG   CD1  CD2                                       
REMARK 470     LYS D  61    CG   CD   CE   NZ                                   
REMARK 470     ASP D 153    CG   OD1  OD2                                       
REMARK 470     TYR D 154    CG   CD1  CD2  CE1  CE2  CZ   OH                    
REMARK 470     ARG D 188    CG   CD   NE   CZ   NH1  NH2                        
REMARK 470     GLN D 189    CG   CD   OE1  NE2                                  
REMARK 470     ARG D 222    CG   CD   NE   CZ   NH1  NH2                        
REMARK 470     LEU D 227    CG   CD1  CD2                                       
REMARK 470     ASN D 228    CG   OD1  ND2                                       
REMARK 470     GLU D 270    CG   CD   OE1  OE2                                  
REMARK 470     MET D 276    CG   SD   CE                                        
REMARK 470     GLN D 306    CG   CD   OE1  NE2                                  
REMARK 500                                                                      
REMARK 500 GEOMETRY AND STEREOCHEMISTRY                                         
REMARK 500 SUBTOPIC: TORSION ANGLES                                             
REMARK 500                                                                      
REMARK 500 TORSION ANGLES OUTSIDE THE EXPECTED RAMACHANDRAN REGIONS:            
REMARK 500 (M=MODEL NUMBER; RES=RESIDUE NAME; C=CHAIN IDENTIFIER;               
REMARK 500 SSEQ=SEQUENCE NUMBER; I=INSERTION CODE).                             
REMARK 500                                                                      
REMARK 500 STANDARD TABLE:                                                      
REMARK 500 FORMAT:(10X,I3,1X,A3,1X,A1,I4,A1,4X,F7.2,3X,F7.2)                    
REMARK 500                                                                      
REMARK 500 EXPECTED VALUES: GJ KLEYWEGT AND TA JONES (1996). PHI/PSI-           
REMARK 500 CHOLOGY: RAMACHANDRAN REVISITED. STRUCTURE 4, 1395 - 1400            
REMARK 500                                                                      
REMARK 500  M RES CSSEQI        PSI       PHI                                   
REMARK 500    ASP A  33     -130.76     53.66                                   
REMARK 500    GLU A  47       30.70    -97.45                                   
REMARK 500    ASN A  84     -120.60     52.80                                   
REMARK 500    ARG A 217       27.16   -146.57                                   
REMARK 500    LYS B   5       97.99    -67.71                                   
REMARK 500    ASP B  33     -127.99     54.34                                   
REMARK 500    SER B  46      -30.55    -38.29                                   
REMARK 500    ASN B  84     -123.54     52.21                                   
REMARK 500    TYR B 154     -128.37     57.89                                   
REMARK 500    GLN B 189       32.57    -89.88                                   
REMARK 500    ASP C  33     -127.97     50.72                                   
REMARK 500    ASN C  84     -128.69     56.34                                   
REMARK 500    ASP C 155       -2.92     83.65                                   
REMARK 500    ASN C 274      -31.73   -131.77                                   
REMARK 500    ASP D  33     -120.24     51.68                                   
REMARK 500    HIS D  41        3.88    -69.80                                   
REMARK 500    ASN D  84     -125.59     56.14                                   
REMARK 500    TYR D 154     -105.99     55.16                                   
REMARK 500                                                                      
REMARK 500 REMARK: NULL                                                         
REMARK 800                                                                      
REMARK 800 SITE                                                                 
REMARK 800 SITE_IDENTIFIER: AC1                                                 
REMARK 800 EVIDENCE_CODE: SOFTWARE                                              
REMARK 800 SITE_DESCRIPTION: binding site for residue 3WL A 401                 
REMARK 800                                                                      
REMARK 800 SITE_IDENTIFIER: AC2                                                 
REMARK 800 EVIDENCE_CODE: SOFTWARE                                              
REMARK 800 SITE_DESCRIPTION: binding site for residue 3WL B 401                 
REMARK 800                                                                      
REMARK 800 SITE_IDENTIFIER: AC3                                                 
REMARK 800 EVIDENCE_CODE: SOFTWARE                                              
REMARK 800 SITE_DESCRIPTION: binding site for residue 3WL C 401                 
REMARK 800                                                                      
REMARK 800 SITE_IDENTIFIER: AC4                                                 
REMARK 800 EVIDENCE_CODE: SOFTWARE                                              
REMARK 800 SITE_DESCRIPTION: binding site for residue 3WL D 401                 
DBREF  6M2N A    1   306  PDB    6M2N     6M2N             1    306             
DBREF  6M2N B    1   306  PDB    6M2N     6M2N             1    306             
DBREF  6M2N C    1   306  PDB    6M2N     6M2N             1    306             
DBREF  6M2N D    1   306  PDB    6M2N     6M2N             1    306             
SEQRES   1 A  306  SER GLY PHE ARG LYS MET ALA PHE PRO SER GLY LYS VAL          
SEQRES   2 A  306  GLU GLY CYS MET VAL GLN VAL THR CYS GLY THR THR THR          
SEQRES   3 A  306  LEU ASN GLY LEU TRP LEU ASP ASP VAL VAL TYR CYS PRO          
SEQRES   4 A  306  ARG HIS VAL ILE CYS THR SER GLU ASP MET LEU ASN PRO          
SEQRES   5 A  306  ASN TYR GLU ASP LEU LEU ILE ARG LYS SER ASN HIS ASN          
SEQRES   6 A  306  PHE LEU VAL GLN ALA GLY ASN VAL GLN LEU ARG VAL ILE          
SEQRES   7 A  306  GLY HIS SER MET GLN ASN CYS VAL LEU LYS LEU LYS VAL          
SEQRES   8 A  306  ASP THR ALA ASN PRO LYS THR PRO LYS TYR LYS PHE VAL          
SEQRES   9 A  306  ARG ILE GLN PRO GLY GLN THR PHE SER VAL LEU ALA CYS          
SEQRES  10 A  306  TYR ASN GLY SER PRO SER GLY VAL TYR GLN CYS ALA MET          
SEQRES  11 A  306  ARG PRO ASN PHE THR ILE LYS GLY SER PHE LEU ASN GLY          
SEQRES  12 A  306  SER CYS GLY SER VAL GLY PHE ASN ILE ASP TYR ASP CYS          
SEQRES  13 A  306  VAL SER PHE CYS TYR MET HIS HIS MET GLU LEU PRO THR          
SEQRES  14 A  306  GLY VAL HIS ALA GLY THR ASP LEU GLU GLY ASN PHE TYR          
SEQRES  15 A  306  GLY PRO PHE VAL ASP ARG GLN THR ALA GLN ALA ALA GLY          
SEQRES  16 A  306  THR ASP THR THR ILE THR VAL ASN VAL LEU ALA TRP LEU          
SEQRES  17 A  306  TYR ALA ALA VAL ILE ASN GLY ASP ARG TRP PHE LEU ASN          
SEQRES  18 A  306  ARG PHE THR THR THR LEU ASN ASP PHE ASN LEU VAL ALA          
SEQRES  19 A  306  MET LYS TYR ASN TYR GLU PRO LEU THR GLN ASP HIS VAL          
SEQRES  20 A  306  ASP ILE LEU GLY PRO LEU SER ALA GLN THR GLY ILE ALA          
SEQRES  21 A  306  VAL LEU ASP MET CYS ALA SER LEU LYS GLU LEU LEU GLN          
SEQRES  22 A  306  ASN GLY MET ASN GLY ARG THR ILE LEU GLY SER ALA LEU          
SEQRES  23 A  306  LEU GLU ASP GLU PHE THR PRO PHE ASP VAL VAL ARG GLN          
SEQRES  24 A  306  CYS SER GLY VAL THR PHE GLN                                  
SEQRES   1 B  306  SER GLY PHE ARG LYS MET ALA PHE PRO SER GLY LYS VAL          
SEQRES   2 B  306  GLU GLY CYS MET VAL GLN VAL THR CYS GLY THR THR THR          
SEQRES   3 B  306  LEU ASN GLY LEU TRP LEU ASP ASP VAL VAL TYR CYS PRO          
SEQRES   4 B  306  ARG HIS VAL ILE CYS THR SER GLU ASP MET LEU ASN PRO          
SEQRES   5 B  306  ASN TYR GLU ASP LEU LEU ILE ARG LYS SER ASN HIS ASN          
SEQRES   6 B  306  PHE LEU VAL GLN ALA GLY ASN VAL GLN LEU ARG VAL ILE          
SEQRES   7 B  306  GLY HIS SER MET GLN ASN CYS VAL LEU LYS LEU LYS VAL          
SEQRES   8 B  306  ASP THR ALA ASN PRO LYS THR PRO LYS TYR LYS PHE VAL          
SEQRES   9 B  306  ARG ILE GLN PRO GLY GLN THR PHE SER VAL LEU ALA CYS          
SEQRES  10 B  306  TYR ASN GLY SER PRO SER GLY VAL TYR GLN CYS ALA MET          
SEQRES  11 B  306  ARG PRO ASN PHE THR ILE LYS GLY SER PHE LEU ASN GLY          
SEQRES  12 B  306  SER CYS GLY SER VAL GLY PHE ASN ILE ASP TYR ASP CYS          
SEQRES  13 B  306  VAL SER PHE CYS TYR MET HIS HIS MET GLU LEU PRO THR          
SEQRES  14 B  306  GLY VAL HIS ALA GLY THR ASP LEU GLU GLY ASN PHE TYR          
SEQRES  15 B  306  GLY PRO PHE VAL ASP ARG GLN THR ALA GLN ALA ALA GLY          
SEQRES  16 B  306  THR ASP THR THR ILE THR VAL ASN VAL LEU ALA TRP LEU          
SEQRES  17 B  306  TYR ALA ALA VAL ILE ASN GLY ASP ARG TRP PHE LEU ASN          
SEQRES  18 B  306  ARG PHE THR THR THR LEU ASN ASP PHE ASN LEU VAL ALA          
SEQRES  19 B  306  MET LYS TYR ASN TYR GLU PRO LEU THR GLN ASP HIS VAL          
SEQRES  20 B  306  ASP ILE LEU GLY PRO LEU SER ALA GLN THR GLY ILE ALA          
SEQRES  21 B  306  VAL LEU ASP MET CYS ALA SER LEU LYS GLU LEU LEU GLN          
SEQRES  22 B  306  ASN GLY MET ASN GLY ARG THR ILE LEU GLY SER ALA LEU          
SEQRES  23 B  306  LEU GLU ASP GLU PHE THR PRO PHE ASP VAL VAL ARG GLN          
SEQRES  24 B  306  CYS SER GLY VAL THR PHE GLN                                  
SEQRES   1 C  306  SER GLY PHE ARG LYS MET ALA PHE PRO SER GLY LYS VAL          
SEQRES   2 C  306  GLU GLY CYS MET VAL GLN VAL THR CYS GLY THR THR THR          
SEQRES   3 C  306  LEU ASN GLY LEU TRP LEU ASP ASP VAL VAL TYR CYS PRO          
SEQRES   4 C  306  ARG HIS VAL ILE CYS THR SER GLU ASP MET LEU ASN PRO          
SEQRES   5 C  306  ASN TYR GLU ASP LEU LEU ILE ARG LYS SER ASN HIS ASN          
SEQRES   6 C  306  PHE LEU VAL GLN ALA GLY ASN VAL GLN LEU ARG VAL ILE          
SEQRES   7 C  306  GLY HIS SER MET GLN ASN CYS VAL LEU LYS LEU LYS VAL          
SEQRES   8 C  306  ASP THR ALA ASN PRO LYS THR PRO LYS TYR LYS PHE VAL          
SEQRES   9 C  306  ARG ILE GLN PRO GLY GLN THR PHE SER VAL LEU ALA CYS          
SEQRES  10 C  306  TYR ASN GLY SER PRO SER GLY VAL TYR GLN CYS ALA MET          
SEQRES  11 C  306  ARG PRO ASN PHE THR ILE LYS GLY SER PHE LEU ASN GLY          
SEQRES  12 C  306  SER CYS GLY SER VAL GLY PHE ASN ILE ASP TYR ASP CYS          
SEQRES  13 C  306  VAL SER PHE CYS TYR MET HIS HIS MET GLU LEU PRO THR          
SEQRES  14 C  306  GLY VAL HIS ALA GLY THR ASP LEU GLU GLY ASN PHE TYR          
SEQRES  15 C  306  GLY PRO PHE VAL ASP ARG GLN THR ALA GLN ALA ALA GLY          
SEQRES  16 C  306  THR ASP THR THR ILE THR VAL ASN VAL LEU ALA TRP LEU          
SEQRES  17 C  306  TYR ALA ALA VAL ILE ASN GLY ASP ARG TRP PHE LEU ASN          
SEQRES  18 C  306  ARG PHE THR THR THR LEU ASN ASP PHE ASN LEU VAL ALA          
SEQRES  19 C  306  MET LYS TYR ASN TYR GLU PRO LEU THR GLN ASP HIS VAL          
SEQRES  20 C  306  ASP ILE LEU GLY PRO LEU SER ALA GLN THR GLY ILE ALA          
SEQRES  21 C  306  VAL LEU ASP MET CYS ALA SER LEU LYS GLU LEU LEU GLN          
SEQRES  22 C  306  ASN GLY MET ASN GLY ARG THR ILE LEU GLY SER ALA LEU          
SEQRES  23 C  306  LEU GLU ASP GLU PHE THR PRO PHE ASP VAL VAL ARG GLN          
SEQRES  24 C  306  CYS SER GLY VAL THR PHE GLN                                  
SEQRES   1 D  306  SER GLY PHE ARG LYS MET ALA PHE PRO SER GLY LYS VAL          
SEQRES   2 D  306  GLU GLY CYS MET VAL GLN VAL THR CYS GLY THR THR THR          
SEQRES   3 D  306  LEU ASN GLY LEU TRP LEU ASP ASP VAL VAL TYR CYS PRO          
SEQRES   4 D  306  ARG HIS VAL ILE CYS THR SER GLU ASP MET LEU ASN PRO          
SEQRES   5 D  306  ASN TYR GLU ASP LEU LEU ILE ARG LYS SER ASN HIS ASN          
SEQRES   6 D  306  PHE LEU VAL GLN ALA GLY ASN VAL GLN LEU ARG VAL ILE          
SEQRES   7 D  306  GLY HIS SER MET GLN ASN CYS VAL LEU LYS LEU LYS VAL          
SEQRES   8 D  306  ASP THR ALA ASN PRO LYS THR PRO LYS TYR LYS PHE VAL          
SEQRES   9 D  306  ARG ILE GLN PRO GLY GLN THR PHE SER VAL LEU ALA CYS          
SEQRES  10 D  306  TYR ASN GLY SER PRO SER GLY VAL TYR GLN CYS ALA MET          
SEQRES  11 D  306  ARG PRO ASN PHE THR ILE LYS GLY SER PHE LEU ASN GLY          
SEQRES  12 D  306  SER CYS GLY SER VAL GLY PHE ASN ILE ASP TYR ASP CYS          
SEQRES  13 D  306  VAL SER PHE CYS TYR MET HIS HIS MET GLU LEU PRO THR          
SEQRES  14 D  306  GLY VAL HIS ALA GLY THR ASP LEU GLU GLY ASN PHE TYR          
SEQRES  15 D  306  GLY PRO PHE VAL ASP ARG GLN THR ALA GLN ALA ALA GLY          
SEQRES  16 D  306  THR ASP THR THR ILE THR VAL ASN VAL LEU ALA TRP LEU          
SEQRES  17 D  306  TYR ALA ALA VAL ILE ASN GLY ASP ARG TRP PHE LEU ASN          
SEQRES  18 D  306  ARG PHE THR THR THR LEU ASN ASP PHE ASN LEU VAL ALA          
SEQRES  19 D  306  MET LYS TYR ASN TYR GLU PRO LEU THR GLN ASP HIS VAL          
SEQRES  20 D  306  ASP ILE LEU GLY PRO LEU SER ALA GLN THR GLY ILE ALA          
SEQRES  21 D  306  VAL LEU ASP MET CYS ALA SER LEU LYS GLU LEU LEU GLN          
SEQRES  22 D  306  ASN GLY MET ASN GLY ARG THR ILE LEU GLY SER ALA LEU          
SEQRES  23 D  306  LEU GLU ASP GLU PHE THR PRO PHE ASP VAL VAL ARG GLN          
SEQRES  24 D  306  CYS SER GLY VAL THR PHE GLN                                  
HET    3WL  A 401      20                                                       
HET    3WL  B 401      20                                                       
HET    3WL  C 401      20                                                       
HET    3WL  D 401      20                                                       
HETNAM     3WL 5,6,7-TRIHYDROXY-2-PHENYL-4H-CHROMEN-4-ONE                       
HETSYN     3WL BAICALEIN                                                        
FORMUL   5  3WL    4(C15 H10 O5)                                                
FORMUL   9  HOH   *170(H2 O)                                                    
HELIX    1 AA1 SER A   10  GLY A   15  1                                   6    
HELIX    2 AA2 HIS A   41  CYS A   44  5                                   4    
HELIX    3 AA3 ASN A   53  ARG A   60  1                                   8    
HELIX    4 AA4 SER A   62  HIS A   64  5                                   3    
HELIX    5 AA5 ILE A  200  ASN A  214  1                                  15    
HELIX    6 AA6 THR A  226  MET A  235  1                                  10    
HELIX    7 AA7 LYS A  236  ASN A  238  5                                   3    
HELIX    8 AA8 THR A  243  LEU A  250  1                                   8    
HELIX    9 AA9 LEU A  250  GLY A  258  1                                   9    
HELIX   10 AB1 ALA A  260  GLY A  275  1                                  16    
HELIX   11 AB2 THR A  292  CYS A  300  1                                   9    
HELIX   12 AB3 SER B   10  GLY B   15  1                                   6    
HELIX   13 AB4 HIS B   41  CYS B   44  5                                   4    
HELIX   14 AB5 ASN B   53  ARG B   60  1                                   8    
HELIX   15 AB6 SER B   62  HIS B   64  5                                   3    
HELIX   16 AB7 ILE B  200  ASN B  214  1                                  15    
HELIX   17 AB8 THR B  226  MET B  235  1                                  10    
HELIX   18 AB9 LYS B  236  ASN B  238  5                                   3    
HELIX   19 AC1 THR B  243  LEU B  250  1                                   8    
HELIX   20 AC2 LEU B  250  GLY B  258  1                                   9    
HELIX   21 AC3 ALA B  260  GLY B  275  1                                  16    
HELIX   22 AC4 THR B  292  CYS B  300  1                                   9    
HELIX   23 AC5 SER C   10  GLY C   15  1                                   6    
HELIX   24 AC6 HIS C   41  CYS C   44  5                                   4    
HELIX   25 AC7 GLU C   47  ASN C   51  5                                   5    
HELIX   26 AC8 ASN C   53  ARG C   60  1                                   8    
HELIX   27 AC9 SER C   62  HIS C   64  5                                   3    
HELIX   28 AD1 ILE C  200  ASN C  214  1                                  15    
HELIX   29 AD2 THR C  226  TYR C  237  1                                  12    
HELIX   30 AD3 THR C  243  LEU C  250  1                                   8    
HELIX   31 AD4 LEU C  250  GLY C  258  1                                   9    
HELIX   32 AD5 ALA C  260  GLY C  275  1                                  16    
HELIX   33 AD6 THR C  292  GLY C  302  1                                  11    
HELIX   34 AD7 SER D   10  GLY D   15  1                                   6    
HELIX   35 AD8 HIS D   41  CYS D   44  5                                   4    
HELIX   36 AD9 ASN D   53  ARG D   60  1                                   8    
HELIX   37 AE1 SER D   62  PHE D   66  5                                   5    
HELIX   38 AE2 ILE D  200  ASN D  214  1                                  15    
HELIX   39 AE3 THR D  226  TYR D  237  1                                  12    
HELIX   40 AE4 THR D  243  LEU D  250  1                                   8    
HELIX   41 AE5 LEU D  250  GLY D  258  1                                   9    
HELIX   42 AE6 ALA D  260  ASN D  274  1                                  15    
HELIX   43 AE7 THR D  292  SER D  301  1                                  10    
SHEET    1 AA1 7 VAL A  73  LEU A  75  0                                        
SHEET    2 AA1 7 PHE A  66  ALA A  70 -1  N  ALA A  70   O  VAL A  73           
SHEET    3 AA1 7 MET A  17  CYS A  22 -1  N  GLN A  19   O  GLN A  69           
SHEET    4 AA1 7 THR A  25  LEU A  32 -1  O  LEU A  27   N  VAL A  20           
SHEET    5 AA1 7 VAL A  35  PRO A  39 -1  O  TYR A  37   N  LEU A  30           
SHEET    6 AA1 7 VAL A  86  VAL A  91 -1  O  LEU A  87   N  CYS A  38           
SHEET    7 AA1 7 VAL A  77  GLN A  83 -1  N  GLY A  79   O  LYS A  90           
SHEET    1 AA2 5 LYS A 100  PHE A 103  0                                        
SHEET    2 AA2 5 CYS A 156  GLU A 166  1  O  VAL A 157   N  LYS A 100           
SHEET    3 AA2 5 VAL A 148  ASP A 153 -1  N  ASN A 151   O  SER A 158           
SHEET    4 AA2 5 THR A 111  TYR A 118 -1  N  SER A 113   O  PHE A 150           
SHEET    5 AA2 5 SER A 121  ALA A 129 -1  O  SER A 123   N  ALA A 116           
SHEET    1 AA3 3 LYS A 100  PHE A 103  0                                        
SHEET    2 AA3 3 CYS A 156  GLU A 166  1  O  VAL A 157   N  LYS A 100           
SHEET    3 AA3 3 HIS A 172  THR A 175 -1  O  ALA A 173   N  MET A 165           
SHEET    1 AA4 7 VAL B  73  LEU B  75  0                                        
SHEET    2 AA4 7 PHE B  66  ALA B  70 -1  N  ALA B  70   O  VAL B  73           
SHEET    3 AA4 7 MET B  17  CYS B  22 -1  N  THR B  21   O  LEU B  67           
SHEET    4 AA4 7 THR B  25  LEU B  32 -1  O  LEU B  27   N  VAL B  20           
SHEET    5 AA4 7 VAL B  35  PRO B  39 -1  O  TYR B  37   N  LEU B  30           
SHEET    6 AA4 7 VAL B  86  VAL B  91 -1  O  LEU B  87   N  CYS B  38           
SHEET    7 AA4 7 VAL B  77  GLN B  83 -1  N  ILE B  78   O  LYS B  90           
SHEET    1 AA5 5 LYS B 100  PHE B 103  0                                        
SHEET    2 AA5 5 CYS B 156  GLU B 166  1  O  VAL B 157   N  LYS B 100           
SHEET    3 AA5 5 VAL B 148  ASP B 153 -1  N  ASN B 151   O  SER B 158           
SHEET    4 AA5 5 THR B 111  TYR B 118 -1  N  SER B 113   O  PHE B 150           
SHEET    5 AA5 5 SER B 121  ALA B 129 -1  O  SER B 123   N  ALA B 116           
SHEET    1 AA6 3 LYS B 100  PHE B 103  0                                        
SHEET    2 AA6 3 CYS B 156  GLU B 166  1  O  VAL B 157   N  LYS B 100           
SHEET    3 AA6 3 HIS B 172  THR B 175 -1  O  ALA B 173   N  MET B 165           
SHEET    1 AA7 7 VAL C  73  LEU C  75  0                                        
SHEET    2 AA7 7 PHE C  66  ALA C  70 -1  N  ALA C  70   O  VAL C  73           
SHEET    3 AA7 7 MET C  17  CYS C  22 -1  N  GLN C  19   O  GLN C  69           
SHEET    4 AA7 7 THR C  25  LEU C  32 -1  O  LEU C  27   N  VAL C  20           
SHEET    5 AA7 7 VAL C  35  PRO C  39 -1  O  TYR C  37   N  LEU C  30           
SHEET    6 AA7 7 VAL C  86  VAL C  91 -1  O  LEU C  87   N  CYS C  38           
SHEET    7 AA7 7 VAL C  77  GLN C  83 -1  N  SER C  81   O  LYS C  88           
SHEET    1 AA8 5 TYR C 101  PHE C 103  0                                        
SHEET    2 AA8 5 CYS C 156  GLU C 166  1  O  PHE C 159   N  LYS C 102           
SHEET    3 AA8 5 VAL C 148  ASP C 153 -1  N  ASN C 151   O  SER C 158           
SHEET    4 AA8 5 THR C 111  TYR C 118 -1  N  SER C 113   O  PHE C 150           
SHEET    5 AA8 5 SER C 121  ALA C 129 -1  O  CYS C 128   N  PHE C 112           
SHEET    1 AA9 3 TYR C 101  PHE C 103  0                                        
SHEET    2 AA9 3 CYS C 156  GLU C 166  1  O  PHE C 159   N  LYS C 102           
SHEET    3 AA9 3 HIS C 172  THR C 175 -1  O  THR C 175   N  MET C 162           
SHEET    1 AB1 7 VAL D  73  LEU D  75  0                                        
SHEET    2 AB1 7 LEU D  67  ALA D  70 -1  N  VAL D  68   O  LEU D  75           
SHEET    3 AB1 7 MET D  17  CYS D  22 -1  N  GLN D  19   O  GLN D  69           
SHEET    4 AB1 7 THR D  25  LEU D  32 -1  O  LEU D  27   N  VAL D  20           
SHEET    5 AB1 7 VAL D  35  PRO D  39 -1  O  TYR D  37   N  LEU D  30           
SHEET    6 AB1 7 VAL D  86  VAL D  91 -1  O  LEU D  87   N  CYS D  38           
SHEET    7 AB1 7 VAL D  77  GLN D  83 -1  N  GLY D  79   O  LYS D  90           
SHEET    1 AB2 5 TYR D 101  PHE D 103  0                                        
SHEET    2 AB2 5 CYS D 156  GLU D 166  1  O  PHE D 159   N  LYS D 102           
SHEET    3 AB2 5 VAL D 148  ASP D 153 -1  N  ASN D 151   O  SER D 158           
SHEET    4 AB2 5 THR D 111  TYR D 118 -1  N  SER D 113   O  PHE D 150           
SHEET    5 AB2 5 SER D 121  ALA D 129 -1  O  CYS D 128   N  PHE D 112           
SHEET    1 AB3 3 TYR D 101  PHE D 103  0                                        
SHEET    2 AB3 3 CYS D 156  GLU D 166  1  O  PHE D 159   N  LYS D 102           
SHEET    3 AB3 3 HIS D 172  THR D 175 -1  O  ALA D 173   N  MET D 165           
SITE     1 AC1 11 HIS A  41  CYS A  44  MET A  49  LEU A 141                    
SITE     2 AC1 11 ASN A 142  GLY A 143  CYS A 145  MET A 165                    
SITE     3 AC1 11 GLU A 166  ASP A 187  HOH A 532                               
SITE     1 AC2 11 HIS B  41  LEU B 141  ASN B 142  GLY B 143                    
SITE     2 AC2 11 SER B 144  CYS B 145  MET B 165  GLU B 166                    
SITE     3 AC2 11 ASP B 187  GLN B 189  HOH B 545                               
SITE     1 AC3 10 HIS C  41  MET C  49  LEU C 141  ASN C 142                    
SITE     2 AC3 10 GLY C 143  SER C 144  CYS C 145  MET C 165                    
SITE     3 AC3 10 GLU C 166  HOH C 525                                          
SITE     1 AC4  7 HIS D  41  LEU D 141  ASN D 142  GLY D 143                    
SITE     2 AC4  7 CYS D 145  MET D 165  GLU D 166                               
CRYST1   63.957   67.942   95.046  74.09  78.27  66.10 P 1           4          
ORIGX1      1.000000  0.000000  0.000000        0.00000                         
ORIGX2      0.000000  1.000000  0.000000        0.00000                         
ORIGX3      0.000000  0.000000  1.000000        0.00000                         
SCALE1      0.015636 -0.006929 -0.001804        0.00000                         
SCALE2      0.000000  0.016099 -0.003531        0.00000                         
SCALE3      0.000000  0.000000  0.011001        0.00000                         
ATOM      1  N   SER A   1     -34.855 -24.069  48.481  1.00 39.91           N  
ATOM      2  CA  SER A   1     -33.448 -24.317  48.189  1.00 41.89           C  
ATOM      3  C   SER A   1     -33.060 -25.734  48.595  1.00 42.86           C  
ATOM      4  O   SER A   1     -33.830 -26.434  49.252  1.00 38.59           O  
ATOM      5  CB  SER A   1     -32.561 -23.293  48.901  1.00 44.70           C  
ATOM      6  OG  SER A   1     -31.192 -23.520  48.621  1.00 54.15           O  
ATOM      7  N   GLY A   2     -31.859 -26.144  48.208  1.00 43.10           N  
ATOM      8  CA  GLY A   2     -31.430 -27.515  48.372  1.00 36.69           C  
ATOM      9  C   GLY A   2     -31.807 -28.375  47.180  1.00 39.45           C  
ATOM     10  O   GLY A   2     -32.666 -28.033  46.369  1.00 34.88           O  
ATOM     11  N   PHE A   3     -31.134 -29.515  47.072  1.00 37.20           N  
ATOM     12  CA  PHE A   3     -31.438 -30.464  46.006  1.00 31.30           C  
ATOM     13  C   PHE A   3     -31.094 -31.863  46.489  1.00 32.64           C  
ATOM     14  O   PHE A   3     -29.964 -32.112  46.921  1.00 31.83           O  
ATOM     15  CB  PHE A   3     -30.685 -30.128  44.717  1.00 33.29           C  
ATOM     16  CG  PHE A   3     -31.392 -30.591  43.471  1.00 28.35           C  
ATOM     17  CD1 PHE A   3     -32.468 -29.881  42.959  1.00 28.35           C  
ATOM     18  CD2 PHE A   3     -30.973 -31.730  42.806  1.00 27.89           C  
ATOM     19  CE1 PHE A   3     -33.117 -30.306  41.810  1.00 31.37           C  
ATOM     20  CE2 PHE A   3     -31.616 -32.157  41.658  1.00 29.94           C  
ATOM     21  CZ  PHE A   3     -32.689 -31.446  41.160  1.00 33.35           C  
ATOM     22  N   ARG A   4     -32.063 -32.770  46.406  1.00 31.06           N  
ATOM     23  CA  ARG A   4     -31.937 -34.113  46.936  1.00 32.83           C  
ATOM     24  C   ARG A   4     -32.424 -35.130  45.922  1.00 30.52           C  
ATOM     25  O   ARG A   4     -33.329 -34.864  45.130  1.00 33.25           O  
ATOM     26  CB  ARG A   4     -32.749 -34.276  48.240  1.00 32.79           C  
ATOM     27  CG  ARG A   4     -32.104 -33.672  49.477  1.00 37.53           C  
ATOM     28  CD  ARG A   4     -31.057 -34.611  50.080  1.00 36.51           C  
ATOM     29  NE  ARG A   4     -30.517 -34.093  51.330  1.00 39.83           N  
ATOM     30  CZ  ARG A   4     -29.576 -34.701  52.048  1.00 43.88           C  
ATOM     31  NH1 ARG A   4     -29.066 -35.857  51.638  1.00 42.51           N  
ATOM     32  NH2 ARG A   4     -29.139 -34.156  53.182  1.00 41.36           N  
ATOM     33  N   LYS A   5     -31.801 -36.299  45.956  1.00 30.70           N  
ATOM     34  CA  LYS A   5     -32.301 -37.473  45.244  1.00 34.18           C  
ATOM     35  C   LYS A   5     -33.568 -37.934  45.949  1.00 39.79           C  
ATOM     36  O   LYS A   5     -33.512 -38.647  46.948  1.00 39.07           O  
ATOM     37  CB  LYS A   5     -31.247 -38.575  45.212  1.00 29.84           C  
ATOM     38  CG  LYS A   5     -31.440 -39.607  44.134  1.00 40.16           C  
ATOM     39  CD  LYS A   5     -30.280 -39.604  43.174  1.00 41.39           C  
ATOM     40  CE  LYS A   5     -30.593 -40.469  41.988  1.00 46.39           C  
ATOM     41  NZ  LYS A   5     -29.769 -41.702  41.952  1.00 41.80           N  
ATOM     42  N   MET A   6     -34.720 -37.511  45.438  1.00 37.97           N  
ATOM     43  CA  MET A   6     -35.985 -37.570  46.163  1.00 36.37           C  
ATOM     44  C   MET A   6     -36.904 -38.596  45.518  1.00 42.33           C  
ATOM     45  O   MET A   6     -37.287 -38.441  44.354  1.00 39.02           O  
ATOM     46  CB  MET A   6     -36.654 -36.196  46.182  1.00 37.07           C  
ATOM     47  CG  MET A   6     -37.745 -36.048  47.230  1.00 43.30           C  
ATOM     48  SD  MET A   6     -38.596 -34.457  47.143  1.00 58.58           S  
ATOM     49  CE  MET A   6     -37.217 -33.316  47.184  1.00 36.98           C  
ATOM     50  N   ALA A   7     -37.269 -39.624  46.281  1.00 37.64           N  
ATOM     51  CA  ALA A   7     -38.228 -40.609  45.817  1.00 34.26           C  
ATOM     52  C   ALA A   7     -39.653 -40.097  46.005  1.00 36.00           C  
ATOM     53  O   ALA A   7     -39.906 -39.113  46.704  1.00 39.38           O  
ATOM     54  CB  ALA A   7     -38.036 -41.930  46.557  1.00 31.63           C  
ATOM     55  N   PHE A   8     -40.590 -40.783  45.366  1.00 37.96           N  
ATOM     56  CA  PHE A   8     -41.997 -40.497  45.568  1.00 35.19           C  
ATOM     57  C   PHE A   8     -42.479 -41.113  46.878  1.00 34.06           C  
ATOM     58  O   PHE A   8     -41.926 -42.112  47.347  1.00 32.06           O  
ATOM     59  CB  PHE A   8     -42.818 -41.040  44.402  1.00 35.20           C  
ATOM     60  CG  PHE A   8     -42.589 -40.316  43.104  1.00 40.01           C  
ATOM     61  CD1 PHE A   8     -43.206 -39.101  42.859  1.00 38.90           C  
ATOM     62  CD2 PHE A   8     -41.770 -40.855  42.124  1.00 40.29           C  
ATOM     63  CE1 PHE A   8     -43.007 -38.430  41.665  1.00 42.94           C  
ATOM     64  CE2 PHE A   8     -41.566 -40.188  40.925  1.00 43.53           C  
ATOM     65  CZ  PHE A   8     -42.186 -38.974  40.698  1.00 45.04           C  
ATOM     66  N   PRO A   9     -43.498 -40.523  47.499  1.00 28.13           N  
ATOM     67  CA  PRO A   9     -44.112 -41.162  48.671  1.00 33.54           C  
ATOM     68  C   PRO A   9     -44.682 -42.524  48.296  1.00 31.40           C  
ATOM     69  O   PRO A   9     -45.439 -42.655  47.333  1.00 32.17           O  
ATOM     70  CB  PRO A   9     -45.209 -40.172  49.083  1.00 32.12           C  
ATOM     71  CG  PRO A   9     -44.796 -38.861  48.471  1.00 31.43           C  
ATOM     72  CD  PRO A   9     -44.099 -39.214  47.195  1.00 30.94           C  
ATOM     73  N   SER A  10     -44.308 -43.542  49.069  1.00 30.95           N  
ATOM     74  CA  SER A  10     -44.499 -44.935  48.685  1.00 32.38           C  
ATOM     75  C   SER A  10     -45.759 -45.571  49.259  1.00 31.12           C  
ATOM     76  O   SER A  10     -45.984 -46.764  49.033  1.00 33.13           O  
ATOM     77  CB  SER A  10     -43.279 -45.758  49.111  1.00 33.16           C  
ATOM     78  OG  SER A  10     -43.061 -45.657  50.509  1.00 39.25           O  
ATOM     79  N   GLY A  11     -46.588 -44.810  49.978  1.00 35.93           N  
ATOM     80  CA  GLY A  11     -47.740 -45.404  50.644  1.00 32.46           C  
ATOM     81  C   GLY A  11     -48.651 -46.170  49.704  1.00 35.07           C  
ATOM     82  O   GLY A  11     -49.117 -47.266  50.025  1.00 30.88           O  
ATOM     83  N   LYS A  12     -48.906 -45.611  48.518  1.00 30.34           N  
ATOM     84  CA  LYS A  12     -49.836 -46.247  47.589  1.00 37.47           C  
ATOM     85  C   LYS A  12     -49.294 -47.564  47.047  1.00 36.39           C  
ATOM     86  O   LYS A  12     -50.076 -48.445  46.673  1.00 38.01           O  
ATOM     87  CB  LYS A  12     -50.168 -45.293  46.443  1.00 40.85           C  
ATOM     88  CG  LYS A  12     -51.329 -44.366  46.750  1.00 36.72           C  
ATOM     89  CD  LYS A  12     -51.545 -43.353  45.644  1.00 43.35           C  
ATOM     90  CE  LYS A  12     -51.505 -41.940  46.198  1.00 48.69           C  
ATOM     91  NZ  LYS A  12     -52.691 -41.146  45.782  1.00 49.20           N  
ATOM     92  N   VAL A  13     -47.975 -47.720  46.993  1.00 33.79           N  
ATOM     93  CA  VAL A  13     -47.398 -48.996  46.589  1.00 38.68           C  
ATOM     94  C   VAL A  13     -47.296 -49.962  47.768  1.00 34.09           C  
ATOM     95  O   VAL A  13     -47.435 -51.177  47.582  1.00 30.55           O  
ATOM     96  CB  VAL A  13     -46.026 -48.767  45.928  1.00 33.90           C  
ATOM     97  CG1 VAL A  13     -45.377 -50.091  45.552  1.00 31.28           C  
ATOM     98  CG2 VAL A  13     -46.177 -47.878  44.701  1.00 36.39           C  
ATOM     99  N   GLU A  14     -47.077 -49.443  48.981  1.00 33.99           N  
ATOM    100  CA  GLU A  14     -46.995 -50.300  50.162  1.00 30.52           C  
ATOM    101  C   GLU A  14     -48.250 -51.149  50.325  1.00 31.28           C  
ATOM    102  O   GLU A  14     -48.169 -52.320  50.716  1.00 28.92           O  
ATOM    103  CB  GLU A  14     -46.769 -49.451  51.414  1.00 36.77           C  
ATOM    104  CG  GLU A  14     -45.434 -48.729  51.471  1.00 32.36           C  
ATOM    105  CD  GLU A  14     -45.358 -47.752  52.628  1.00 34.56           C  
ATOM    106  OE1 GLU A  14     -45.061 -46.563  52.387  1.00 33.74           O  
ATOM    107  OE2 GLU A  14     -45.610 -48.171  53.778  1.00 38.84           O  
ATOM    108  N   GLY A  15     -49.417 -50.580  50.029  1.00 32.10           N  
ATOM    109  CA  GLY A  15     -50.667 -51.304  50.150  1.00 34.28           C  
ATOM    110  C   GLY A  15     -50.881 -52.406  49.134  1.00 35.41           C  
ATOM    111  O   GLY A  15     -51.868 -53.140  49.242  1.00 28.87           O  
ATOM    112  N   CYS A  16     -49.987 -52.549  48.157  1.00 34.65           N  
ATOM    113  CA  CYS A  16     -50.125 -53.551  47.111  1.00 31.86           C  
ATOM    114  C   CYS A  16     -49.089 -54.660  47.204  1.00 30.14           C  
ATOM    115  O   CYS A  16     -49.140 -55.605  46.410  1.00 33.90           O  
ATOM    116  CB  CYS A  16     -50.037 -52.889  45.732  1.00 39.97           C  
ATOM    117  SG  CYS A  16     -51.184 -51.522  45.487  1.00 41.90           S  
ATOM    118  N   MET A  17     -48.154 -54.573  48.144  1.00 28.86           N  
ATOM    119  CA  MET A  17     -47.079 -55.551  48.245  1.00 28.67           C  
ATOM    120  C   MET A  17     -47.559 -56.778  49.010  1.00 34.80           C  
ATOM    121  O   MET A  17     -48.010 -56.668  50.155  1.00 36.77           O  
ATOM    122  CB  MET A  17     -45.861 -54.930  48.925  1.00 26.95           C  
ATOM    123  CG  MET A  17     -45.257 -53.769  48.153  1.00 32.26           C  
ATOM    124  SD  MET A  17     -44.953 -54.175  46.421  1.00 30.85           S  
ATOM    125  CE  MET A  17     -43.804 -55.541  46.578  1.00 31.27           C  
ATOM    126  N   VAL A  18     -47.467 -57.946  48.376  1.00 33.87           N  
ATOM    127  CA  VAL A  18     -47.821 -59.202  49.025  1.00 32.68           C  
ATOM    128  C   VAL A  18     -46.618 -60.131  48.994  1.00 33.46           C  
ATOM    129  O   VAL A  18     -45.528 -59.743  48.558  1.00 35.35           O  
ATOM    130  CB  VAL A  18     -49.039 -59.864  48.356  1.00 32.30           C  
ATOM    131  CG1 VAL A  18     -50.268 -58.984  48.507  1.00 33.49           C  
ATOM    132  CG2 VAL A  18     -48.743 -60.150  46.892  1.00 34.21           C  
ATOM    133  N   GLN A  19     -46.815 -61.361  49.454  1.00 32.17           N  
ATOM    134  CA  GLN A  19     -45.776 -62.377  49.502  1.00 31.35           C  
ATOM    135  C   GLN A  19     -46.261 -63.585  48.717  1.00 34.65           C  
ATOM    136  O   GLN A  19     -47.390 -64.042  48.918  1.00 34.96           O  
ATOM    137  CB  GLN A  19     -45.463 -62.760  50.953  1.00 34.54           C  
ATOM    138  CG  GLN A  19     -44.223 -63.613  51.150  1.00 35.34           C  
ATOM    139  CD  GLN A  19     -43.967 -63.924  52.616  1.00 37.53           C  
ATOM    140  OE1 GLN A  19     -42.953 -64.526  52.968  1.00 43.51           O  
ATOM    141  NE2 GLN A  19     -44.892 -63.514  53.478  1.00 41.18           N  
ATOM    142  N   VAL A  20     -45.421 -64.085  47.815  1.00 34.84           N  
ATOM    143  CA  VAL A  20     -45.749 -65.235  46.980  1.00 32.54           C  
ATOM    144  C   VAL A  20     -44.760 -66.350  47.289  1.00 35.28           C  
ATOM    145  O   VAL A  20     -43.543 -66.128  47.273  1.00 29.60           O  
ATOM    146  CB  VAL A  20     -45.726 -64.873  45.482  1.00 31.93           C  
ATOM    147  CG1 VAL A  20     -46.019 -66.096  44.632  1.00 34.45           C  
ATOM    148  CG2 VAL A  20     -46.732 -63.770  45.186  1.00 30.36           C  
ATOM    149  N   THR A  21     -45.282 -67.542  47.577  1.00 36.89           N  
ATOM    150  CA  THR A  21     -44.470 -68.722  47.841  1.00 35.83           C  
ATOM    151  C   THR A  21     -44.863 -69.845  46.889  1.00 38.50           C  
ATOM    152  O   THR A  21     -46.050 -70.063  46.622  1.00 34.63           O  
ATOM    153  CB  THR A  21     -44.619 -69.195  49.293  1.00 35.10           C  
ATOM    154  OG1 THR A  21     -44.229 -68.141  50.178  1.00 43.70           O  
ATOM    155  CG2 THR A  21     -43.738 -70.408  49.561  1.00 37.79           C  
ATOM    156  N   CYS A  22     -43.854 -70.543  46.368  1.00 39.00           N  
ATOM    157  CA  CYS A  22     -44.049 -71.731  45.541  1.00 39.26           C  
ATOM    158  C   CYS A  22     -42.975 -72.733  45.936  1.00 42.21           C  
ATOM    159  O   CYS A  22     -41.786 -72.498  45.695  1.00 41.15           O  
ATOM    160  CB  CYS A  22     -43.971 -71.397  44.050  1.00 37.11           C  
ATOM    161  SG  CYS A  22     -44.490 -72.733  42.947  1.00 46.04           S  
ATOM    162  N   GLY A  23     -43.387 -73.839  46.549  1.00 43.33           N  
ATOM    163  CA  GLY A  23     -42.439 -74.803  47.067  1.00 42.75           C  
ATOM    164  C   GLY A  23     -41.605 -74.229  48.193  1.00 44.29           C  
ATOM    165  O   GLY A  23     -42.120 -73.960  49.283  1.00 46.60           O  
ATOM    166  N   THR A  24     -40.314 -74.027  47.937  1.00 46.91           N  
ATOM    167  CA  THR A  24     -39.399 -73.445  48.910  1.00 49.06           C  
ATOM    168  C   THR A  24     -38.900 -72.067  48.491  1.00 47.87           C  
ATOM    169  O   THR A  24     -37.949 -71.556  49.092  1.00 46.90           O  
ATOM    170  CB  THR A  24     -38.208 -74.377  49.143  1.00 45.65           C  
ATOM    171  OG1 THR A  24     -37.437 -74.474  47.939  1.00 48.65           O  
ATOM    172  CG2 THR A  24     -38.685 -75.764  49.536  1.00 43.53           C  
ATOM    173  N   THR A  25     -39.510 -71.457  47.479  1.00 48.27           N  
ATOM    174  CA  THR A  25     -39.113 -70.141  46.996  1.00 40.19           C  
ATOM    175  C   THR A  25     -40.169 -69.113  47.382  1.00 39.52           C  
ATOM    176  O   THR A  25     -41.363 -69.329  47.153  1.00 40.43           O  
ATOM    177  CB  THR A  25     -38.919 -70.148  45.478  1.00 40.35           C  
ATOM    178  OG1 THR A  25     -38.072 -71.242  45.108  1.00 40.26           O  
ATOM    179  CG2 THR A  25     -38.280 -68.847  45.019  1.00 35.50           C  
ATOM    180  N   THR A  26     -39.726 -67.999  47.963  1.00 36.46           N  
ATOM    181  CA  THR A  26     -40.611 -66.919  48.381  1.00 36.22           C  
ATOM    182  C   THR A  26     -40.059 -65.596  47.870  1.00 33.58           C  
ATOM    183  O   THR A  26     -38.870 -65.311  48.043  1.00 36.35           O  
ATOM    184  CB  THR A  26     -40.761 -66.876  49.910  1.00 33.40           C  
ATOM    185  OG1 THR A  26     -41.691 -67.880  50.337  1.00 44.44           O  
ATOM    186  CG2 THR A  26     -41.249 -65.509  50.368  1.00 34.75           C  
ATOM    187  N   LEU A  27     -40.919 -64.796  47.242  1.00 31.73           N  
ATOM    188  CA  LEU A  27     -40.538 -63.478  46.746  1.00 32.20           C  
ATOM    189  C   LEU A  27     -41.725 -62.535  46.922  1.00 32.72           C  
ATOM    190  O   LEU A  27     -42.750 -62.896  47.507  1.00 35.84           O  
ATOM    191  CB  LEU A  27     -40.057 -63.559  45.289  1.00 30.42           C  
ATOM    192  CG  LEU A  27     -40.831 -64.390  44.260  1.00 29.72           C  
ATOM    193  CD1 LEU A  27     -42.173 -63.760  43.906  1.00 26.19           C  
ATOM    194  CD2 LEU A  27     -39.985 -64.602  43.007  1.00 34.75           C  
ATOM    195  N   ASN A  28     -41.588 -61.318  46.407  1.00 25.29           N  
ATOM    196  CA  ASN A  28     -42.626 -60.308  46.531  1.00 28.05           C  
ATOM    197  C   ASN A  28     -43.566 -60.349  45.331  1.00 27.59           C  
ATOM    198  O   ASN A  28     -43.171 -60.701  44.217  1.00 32.58           O  
ATOM    199  CB  ASN A  28     -42.008 -58.913  46.662  1.00 23.96           C  
ATOM    200  CG  ASN A  28     -40.985 -58.831  47.778  1.00 27.99           C  
ATOM    201  OD1 ASN A  28     -41.331 -58.906  48.957  1.00 32.23           O  
ATOM    202  ND2 ASN A  28     -39.718 -58.669  47.413  1.00 29.41           N  
ATOM    203  N   GLY A  29     -44.830 -59.986  45.573  1.00 30.98           N  
ATOM    204  CA  GLY A  29     -45.795 -59.859  44.508  1.00 24.64           C  
ATOM    205  C   GLY A  29     -46.512 -58.515  44.587  1.00 29.58           C  
ATOM    206  O   GLY A  29     -46.529 -57.869  45.633  1.00 31.02           O  
ATOM    207  N   LEU A  30     -47.098 -58.123  43.460  1.00 33.20           N  
ATOM    208  CA  LEU A  30     -47.826 -56.859  43.346  1.00 36.49           C  
ATOM    209  C   LEU A  30     -49.310 -57.161  43.186  1.00 32.25           C  
ATOM    210  O   LEU A  30     -49.744 -57.630  42.128  1.00 33.76           O  
ATOM    211  CB  LEU A  30     -47.311 -56.031  42.169  1.00 31.03           C  
ATOM    212  CG  LEU A  30     -47.887 -54.623  41.997  1.00 34.46           C  
ATOM    213  CD1 LEU A  30     -47.542 -53.750  43.190  1.00 35.10           C  
ATOM    214  CD2 LEU A  30     -47.375 -53.996  40.713  1.00 26.36           C  
ATOM    215  N   TRP A  31     -50.087 -56.870  44.226  1.00 32.83           N  
ATOM    216  CA  TRP A  31     -51.516 -57.158  44.258  1.00 33.40           C  
ATOM    217  C   TRP A  31     -52.297 -55.926  43.814  1.00 32.29           C  
ATOM    218  O   TRP A  31     -52.313 -54.910  44.517  1.00 36.61           O  
ATOM    219  CB  TRP A  31     -51.938 -57.587  45.662  1.00 39.64           C  
ATOM    220  CG  TRP A  31     -53.378 -57.981  45.812  1.00 38.63           C  
ATOM    221  CD1 TRP A  31     -54.261 -58.301  44.819  1.00 42.35           C  
ATOM    222  CD2 TRP A  31     -54.099 -58.094  47.041  1.00 40.86           C  
ATOM    223  NE1 TRP A  31     -55.487 -58.608  45.359  1.00 38.86           N  
ATOM    224  CE2 TRP A  31     -55.412 -58.489  46.723  1.00 40.74           C  
ATOM    225  CE3 TRP A  31     -53.759 -57.899  48.382  1.00 39.84           C  
ATOM    226  CZ2 TRP A  31     -56.386 -58.691  47.698  1.00 42.15           C  
ATOM    227  CZ3 TRP A  31     -54.724 -58.100  49.346  1.00 41.08           C  
ATOM    228  CH2 TRP A  31     -56.023 -58.490  49.001  1.00 38.86           C  
ATOM    229  N   LEU A  32     -52.945 -56.023  42.655  1.00 33.68           N  
ATOM    230  CA  LEU A  32     -53.772 -54.952  42.114  1.00 36.22           C  
ATOM    231  C   LEU A  32     -55.080 -55.555  41.633  1.00 38.37           C  
ATOM    232  O   LEU A  32     -55.064 -56.494  40.832  1.00 41.18           O  
ATOM    233  CB  LEU A  32     -53.071 -54.232  40.957  1.00 39.81           C  
ATOM    234  CG  LEU A  32     -51.817 -53.419  41.270  1.00 37.58           C  
ATOM    235  CD1 LEU A  32     -51.130 -53.015  39.975  1.00 38.79           C  
ATOM    236  CD2 LEU A  32     -52.167 -52.194  42.102  1.00 35.23           C  
ATOM    237  N   ASP A  33     -56.202 -55.006  42.103  1.00 41.92           N  
ATOM    238  CA  ASP A  33     -57.506 -55.617  41.872  1.00 41.43           C  
ATOM    239  C   ASP A  33     -57.438 -57.065  42.346  1.00 34.45           C  
ATOM    240  O   ASP A  33     -56.953 -57.322  43.452  1.00 42.73           O  
ATOM    241  CB  ASP A  33     -57.911 -55.501  40.400  1.00 39.75           C  
ATOM    242  CG  ASP A  33     -57.948 -54.060  39.920  1.00 42.06           C  
ATOM    243  OD1 ASP A  33     -58.610 -53.226  40.575  1.00 47.95           O  
ATOM    244  OD2 ASP A  33     -57.294 -53.752  38.899  1.00 53.18           O  
ATOM    245  N   ASP A  34     -57.877 -58.023  41.532  1.00 34.09           N  
ATOM    246  CA  ASP A  34     -57.876 -59.420  41.950  1.00 39.53           C  
ATOM    247  C   ASP A  34     -56.714 -60.217  41.361  1.00 41.33           C  
ATOM    248  O   ASP A  34     -56.822 -61.439  41.217  1.00 43.62           O  
ATOM    249  CB  ASP A  34     -59.211 -60.080  41.595  1.00 42.09           C  
ATOM    250  CG  ASP A  34     -59.497 -60.061  40.105  1.00 51.64           C  
ATOM    251  OD1 ASP A  34     -58.829 -59.302  39.375  1.00 46.38           O  
ATOM    252  OD2 ASP A  34     -60.399 -60.802  39.661  1.00 51.32           O  
ATOM    253  N   VAL A  35     -55.600 -59.560  41.040  1.00 37.48           N  
ATOM    254  CA  VAL A  35     -54.469 -60.207  40.385  1.00 35.86           C  
ATOM    255  C   VAL A  35     -53.192 -59.879  41.148  1.00 33.75           C  
ATOM    256  O   VAL A  35     -53.028 -58.766  41.660  1.00 33.78           O  
ATOM    257  CB  VAL A  35     -54.356 -59.775  38.906  1.00 33.21           C  
ATOM    258  CG1 VAL A  35     -53.127 -60.388  38.251  1.00 36.31           C  
ATOM    259  CG2 VAL A  35     -55.614 -60.174  38.149  1.00 35.43           C  
ATOM    260  N   VAL A  36     -52.296 -60.858  41.240  1.00 36.10           N  
ATOM    261  CA  VAL A  36     -50.984 -60.689  41.854  1.00 33.17           C  
ATOM    262  C   VAL A  36     -49.933 -60.950  40.786  1.00 36.12           C  
ATOM    263  O   VAL A  36     -49.888 -62.042  40.203  1.00 30.49           O  
ATOM    264  CB  VAL A  36     -50.782 -61.625  43.056  1.00 31.09           C  
ATOM    265  CG1 VAL A  36     -49.363 -61.500  43.593  1.00 30.26           C  
ATOM    266  CG2 VAL A  36     -51.795 -61.316  44.147  1.00 34.32           C  
ATOM    267  N   TYR A  37     -49.096 -59.951  40.528  1.00 32.01           N  
ATOM    268  CA  TYR A  37     -47.998 -60.071  39.582  1.00 31.42           C  
ATOM    269  C   TYR A  37     -46.701 -60.322  40.337  1.00 28.90           C  
ATOM    270  O   TYR A  37     -46.422 -59.667  41.345  1.00 29.69           O  
ATOM    271  CB  TYR A  37     -47.857 -58.807  38.735  1.00 25.26           C  
ATOM    272  CG  TYR A  37     -49.128 -58.313  38.077  1.00 29.19           C  
ATOM    273  CD1 TYR A  37     -50.111 -57.655  38.810  1.00 33.19           C  
ATOM    274  CD2 TYR A  37     -49.327 -58.469  36.713  1.00 34.62           C  
ATOM    275  CE1 TYR A  37     -51.267 -57.192  38.205  1.00 37.25           C  
ATOM    276  CE2 TYR A  37     -50.475 -58.007  36.100  1.00 33.14           C  
ATOM    277  CZ  TYR A  37     -51.441 -57.370  36.849  1.00 37.31           C  
ATOM    278  OH  TYR A  37     -52.584 -56.912  36.233  1.00 40.68           O  
ATOM    279  N   CYS A  38     -45.906 -61.262  39.840  1.00 30.37           N  
ATOM    280  CA  CYS A  38     -44.618 -61.583  40.441  1.00 30.45           C  
ATOM    281  C   CYS A  38     -43.732 -62.187  39.361  1.00 33.34           C  
ATOM    282  O   CYS A  38     -44.223 -62.582  38.294  1.00 34.83           O  
ATOM    283  CB  CYS A  38     -44.782 -62.547  41.630  1.00 31.17           C  
ATOM    284  SG  CYS A  38     -45.251 -64.230  41.182  1.00 30.18           S  
ATOM    285  N   PRO A  39     -42.419 -62.255  39.591  1.00 34.61           N  
ATOM    286  CA  PRO A  39     -41.538 -62.889  38.600  1.00 29.48           C  
ATOM    287  C   PRO A  39     -41.825 -64.377  38.470  1.00 32.32           C  
ATOM    288  O   PRO A  39     -42.066 -65.073  39.459  1.00 33.36           O  
ATOM    289  CB  PRO A  39     -40.130 -62.642  39.157  1.00 31.77           C  
ATOM    290  CG  PRO A  39     -40.279 -61.513  40.117  1.00 32.38           C  
ATOM    291  CD  PRO A  39     -41.656 -61.629  40.686  1.00 29.60           C  
ATOM    292  N   ARG A  40     -41.775 -64.866  37.230  1.00 25.71           N  
ATOM    293  CA  ARG A  40     -42.116 -66.256  36.959  1.00 29.03           C  
ATOM    294  C   ARG A  40     -41.055 -67.242  37.434  1.00 28.44           C  
ATOM    295  O   ARG A  40     -41.341 -68.443  37.482  1.00 28.69           O  
ATOM    296  CB  ARG A  40     -42.359 -66.461  35.464  1.00 34.98           C  
ATOM    297  CG  ARG A  40     -41.100 -66.378  34.629  1.00 31.29           C  
ATOM    298  CD  ARG A  40     -41.337 -66.843  33.202  1.00 34.94           C  
ATOM    299  NE  ARG A  40     -40.125 -66.718  32.395  1.00 35.78           N  
ATOM    300  CZ  ARG A  40     -40.049 -67.011  31.100  1.00 35.99           C  
ATOM    301  NH1 ARG A  40     -41.119 -67.448  30.449  1.00 28.75           N  
ATOM    302  NH2 ARG A  40     -38.899 -66.866  30.457  1.00 31.48           N  
ATOM    303  N   HIS A  41     -39.849 -66.787  37.788  1.00 25.55           N  
ATOM    304  CA  HIS A  41     -38.888 -67.760  38.302  1.00 31.36           C  
ATOM    305  C   HIS A  41     -39.188 -68.177  39.736  1.00 30.26           C  
ATOM    306  O   HIS A  41     -38.380 -68.896  40.336  1.00 34.93           O  
ATOM    307  CB  HIS A  41     -37.449 -67.239  38.175  1.00 31.60           C  
ATOM    308  CG  HIS A  41     -37.153 -65.998  38.963  1.00 34.62           C  
ATOM    309  ND1 HIS A  41     -37.129 -65.972  40.341  1.00 37.33           N  
ATOM    310  CD2 HIS A  41     -36.813 -64.751  38.559  1.00 32.00           C  
ATOM    311  CE1 HIS A  41     -36.813 -64.756  40.752  1.00 33.70           C  
ATOM    312  NE2 HIS A  41     -36.617 -63.996  39.690  1.00 39.43           N  
ATOM    313  N   VAL A  42     -40.333 -67.763  40.286  1.00 29.69           N  
ATOM    314  CA  VAL A  42     -40.790 -68.274  41.571  1.00 30.74           C  
ATOM    315  C   VAL A  42     -41.085 -69.765  41.492  1.00 31.59           C  
ATOM    316  O   VAL A  42     -41.109 -70.447  42.522  1.00 33.57           O  
ATOM    317  CB  VAL A  42     -42.032 -67.484  42.045  1.00 31.59           C  
ATOM    318  CG1 VAL A  42     -43.270 -67.888  41.248  1.00 24.57           C  
ATOM    319  CG2 VAL A  42     -42.259 -67.674  43.538  1.00 29.36           C  
ATOM    320  N   ILE A  43     -41.300 -70.294  40.284  1.00 36.06           N  
ATOM    321  CA  ILE A  43     -41.618 -71.703  40.094  1.00 35.75           C  
ATOM    322  C   ILE A  43     -40.382 -72.550  39.824  1.00 37.13           C  
ATOM    323  O   ILE A  43     -40.507 -73.766  39.628  1.00 36.97           O  
ATOM    324  CB  ILE A  43     -42.651 -71.883  38.963  1.00 28.82           C  
ATOM    325  CG1 ILE A  43     -42.034 -71.546  37.604  1.00 32.63           C  
ATOM    326  CG2 ILE A  43     -43.869 -71.010  39.215  1.00 28.49           C  
ATOM    327  CD1 ILE A  43     -43.044 -71.477  36.466  1.00 25.26           C  
ATOM    328  N   CYS A  44     -39.195 -71.948  39.809  1.00 38.47           N  
ATOM    329  CA  CYS A  44     -37.965 -72.697  39.597  1.00 41.83           C  
ATOM    330  C   CYS A  44     -37.473 -73.304  40.904  1.00 47.36           C  
ATOM    331  O   CYS A  44     -37.589 -72.696  41.971  1.00 48.83           O  
ATOM    332  CB  CYS A  44     -36.879 -71.795  39.011  1.00 41.27           C  
ATOM    333  SG  CYS A  44     -37.163 -71.261  37.313  1.00 53.62           S  
ATOM    334  N   THR A  45     -36.917 -74.508  40.813  1.00 51.34           N  
ATOM    335  CA  THR A  45     -36.296 -75.171  41.947  1.00 48.55           C  
ATOM    336  C   THR A  45     -34.774 -75.091  41.808  1.00 52.65           C  
ATOM    337  O   THR A  45     -34.245 -74.428  40.911  1.00 56.31           O  
ATOM    338  CB  THR A  45     -36.795 -76.615  42.058  1.00 56.27           C  
ATOM    339  OG1 THR A  45     -36.488 -77.328  40.855  1.00 56.91           O  
ATOM    340  CG2 THR A  45     -38.302 -76.642  42.290  1.00 55.67           C  
ATOM    341  N   SER A  46     -34.057 -75.777  42.705  1.00 51.91           N  
ATOM    342  CA  SER A  46     -32.599 -75.672  42.727  1.00 57.27           C  
ATOM    343  C   SER A  46     -31.965 -76.223  41.457  1.00 60.03           C  
ATOM    344  O   SER A  46     -30.897 -75.755  41.047  1.00 58.89           O  
ATOM    345  CB  SER A  46     -32.034 -76.390  43.952  1.00 52.29           C  
ATOM    346  OG  SER A  46     -32.061 -75.551  45.093  1.00 61.61           O  
ATOM    347  N   GLU A  47     -32.592 -77.217  40.828  1.00 57.75           N  
ATOM    348  CA  GLU A  47     -32.114 -77.762  39.563  1.00 59.36           C  
ATOM    349  C   GLU A  47     -32.846 -77.162  38.365  1.00 59.35           C  
ATOM    350  O   GLU A  47     -33.006 -77.830  37.338  1.00 58.97           O  
ATOM    351  CB  GLU A  47     -32.242 -79.286  39.563  1.00 61.59           C  
ATOM    352  N   ASP A  48     -33.288 -75.904  38.476  1.00 55.65           N  
ATOM    353  CA  ASP A  48     -34.034 -75.234  37.416  1.00 48.82           C  
ATOM    354  C   ASP A  48     -33.479 -73.854  37.079  1.00 47.54           C  
ATOM    355  O   ASP A  48     -34.081 -73.140  36.270  1.00 49.73           O  
ATOM    356  CB  ASP A  48     -35.514 -75.103  37.798  1.00 51.09           C  
ATOM    357  CG  ASP A  48     -36.273 -76.405  37.654  1.00 55.86           C  
ATOM    358  OD1 ASP A  48     -35.937 -77.193  36.745  1.00 57.53           O  
ATOM    359  OD2 ASP A  48     -37.211 -76.637  38.445  1.00 58.65           O  
ATOM    360  N   MET A  49     -32.350 -73.463  37.667  1.00 39.03           N  
ATOM    361  CA  MET A  49     -31.843 -72.105  37.510  1.00 46.85           C  
ATOM    362  C   MET A  49     -31.136 -71.876  36.179  1.00 43.26           C  
ATOM    363  O   MET A  49     -31.096 -70.735  35.706  1.00 45.92           O  
ATOM    364  CB  MET A  49     -30.888 -71.775  38.661  1.00 47.55           C  
ATOM    365  CG  MET A  49     -31.253 -72.432  39.991  1.00 55.04           C  
ATOM    366  SD  MET A  49     -32.407 -71.489  41.010  1.00 66.85           S  
ATOM    367  CE  MET A  49     -31.348 -70.173  41.607  1.00 52.98           C  
ATOM    368  N   LEU A  50     -30.584 -72.921  35.562  1.00 43.58           N  
ATOM    369  CA  LEU A  50     -29.753 -72.749  34.374  1.00 40.46           C  
ATOM    370  C   LEU A  50     -30.566 -72.730  33.084  1.00 40.63           C  
ATOM    371  O   LEU A  50     -30.482 -71.771  32.311  1.00 39.29           O  
ATOM    372  CB  LEU A  50     -28.693 -73.851  34.308  1.00 35.44           C  
ATOM    373  CG  LEU A  50     -27.644 -73.835  35.418  1.00 41.84           C  
ATOM    374  CD1 LEU A  50     -26.417 -74.599  34.964  1.00 37.69           C  
ATOM    375  CD2 LEU A  50     -27.281 -72.412  35.817  1.00 48.61           C  
ATOM    376  N   ASN A  51     -31.344 -73.779  32.825  1.00 33.96           N  
ATOM    377  CA  ASN A  51     -32.142 -73.880  31.601  1.00 37.31           C  
ATOM    378  C   ASN A  51     -33.564 -74.290  31.955  1.00 35.03           C  
ATOM    379  O   ASN A  51     -33.980 -75.433  31.729  1.00 40.68           O  
ATOM    380  CB  ASN A  51     -31.501 -74.862  30.618  1.00 37.22           C  
ATOM    381  CG  ASN A  51     -30.118 -74.417  30.163  1.00 31.44           C  
ATOM    382  OD1 ASN A  51     -29.985 -73.556  29.292  1.00 41.60           O  
ATOM    383  ND2 ASN A  51     -29.082 -75.011  30.746  1.00 29.87           N  
ATOM    384  N   PRO A  52     -34.352 -73.366  32.507  1.00 40.59           N  
ATOM    385  CA  PRO A  52     -35.740 -73.679  32.855  1.00 40.41           C  
ATOM    386  C   PRO A  52     -36.686 -73.521  31.675  1.00 35.53           C  
ATOM    387  O   PRO A  52     -36.622 -72.554  30.913  1.00 28.44           O  
ATOM    388  CB  PRO A  52     -36.058 -72.642  33.939  1.00 37.51           C  
ATOM    389  CG  PRO A  52     -35.230 -71.459  33.553  1.00 36.62           C  
ATOM    390  CD  PRO A  52     -33.989 -71.984  32.872  1.00 40.92           C  
ATOM    391  N   ASN A  53     -37.578 -74.496  31.530  1.00 34.76           N  
ATOM    392  CA  ASN A  53     -38.707 -74.400  30.607  1.00 38.65           C  
ATOM    393  C   ASN A  53     -39.925 -74.020  31.443  1.00 34.39           C  
ATOM    394  O   ASN A  53     -40.581 -74.883  32.032  1.00 32.57           O  
ATOM    395  CB  ASN A  53     -38.923 -75.707  29.852  1.00 28.20           C  
ATOM    396  CG  ASN A  53     -39.803 -75.532  28.628  1.00 43.32           C  
ATOM    397  OD1 ASN A  53     -40.986 -75.205  28.738  1.00 39.98           O  
ATOM    398  ND2 ASN A  53     -39.229 -75.754  27.452  1.00 45.09           N  
ATOM    399  N   TYR A  54     -40.219 -72.719  31.496  1.00 33.81           N  
ATOM    400  CA  TYR A  54     -41.275 -72.224  32.374  1.00 36.98           C  
ATOM    401  C   TYR A  54     -42.649 -72.724  31.953  1.00 38.59           C  
ATOM    402  O   TYR A  54     -43.511 -72.953  32.811  1.00 36.04           O  
ATOM    403  CB  TYR A  54     -41.253 -70.698  32.407  1.00 40.58           C  
ATOM    404  CG  TYR A  54     -40.075 -70.133  33.160  1.00 39.41           C  
ATOM    405  CD1 TYR A  54     -40.133 -69.959  34.533  1.00 35.85           C  
ATOM    406  CD2 TYR A  54     -38.906 -69.778  32.502  1.00 38.92           C  
ATOM    407  CE1 TYR A  54     -39.066 -69.442  35.230  1.00 40.61           C  
ATOM    408  CE2 TYR A  54     -37.830 -69.257  33.195  1.00 35.10           C  
ATOM    409  CZ  TYR A  54     -37.915 -69.096  34.561  1.00 40.31           C  
ATOM    410  OH  TYR A  54     -36.849 -68.582  35.262  1.00 42.43           O  
ATOM    411  N   GLU A  55     -42.877 -72.885  30.648  1.00 37.89           N  
ATOM    412  CA  GLU A  55     -44.118 -73.497  30.189  1.00 38.23           C  
ATOM    413  C   GLU A  55     -44.281 -74.890  30.786  1.00 39.52           C  
ATOM    414  O   GLU A  55     -45.358 -75.252  31.271  1.00 33.75           O  
ATOM    415  CB  GLU A  55     -44.137 -73.556  28.662  1.00 30.53           C  
ATOM    416  CG  GLU A  55     -45.520 -73.771  28.072  1.00 36.54           C  
ATOM    417  CD  GLU A  55     -45.478 -74.211  26.622  1.00 45.87           C  
ATOM    418  OE1 GLU A  55     -44.398 -74.125  26.000  1.00 50.24           O  
ATOM    419  OE2 GLU A  55     -46.526 -74.651  26.104  1.00 43.52           O  
ATOM    420  N   ASP A  56     -43.204 -75.678  30.779  1.00 36.93           N  
ATOM    421  CA  ASP A  56     -43.258 -77.026  31.335  1.00 37.18           C  
ATOM    422  C   ASP A  56     -43.352 -77.003  32.855  1.00 35.66           C  
ATOM    423  O   ASP A  56     -43.996 -77.876  33.446  1.00 29.31           O  
ATOM    424  CB  ASP A  56     -42.032 -77.823  30.885  1.00 36.00           C  
ATOM    425  CG  ASP A  56     -42.132 -79.295  31.231  1.00 41.83           C  
ATOM    426  OD1 ASP A  56     -42.896 -80.015  30.555  1.00 42.33           O  
ATOM    427  OD2 ASP A  56     -41.443 -79.734  32.174  1.00 44.74           O  
ATOM    428  N   LEU A  57     -42.727 -76.018  33.501  1.00 38.25           N  
ATOM    429  CA  LEU A  57     -42.826 -75.906  34.952  1.00 36.62           C  
ATOM    430  C   LEU A  57     -44.217 -75.451  35.377  1.00 35.83           C  
ATOM    431  O   LEU A  57     -44.742 -75.910  36.398  1.00 38.41           O  
ATOM    432  CB  LEU A  57     -41.766 -74.938  35.477  1.00 35.77           C  
ATOM    433  CG  LEU A  57     -40.306 -75.316  35.229  1.00 36.95           C  
ATOM    434  CD1 LEU A  57     -39.402 -74.109  35.418  1.00 37.60           C  
ATOM    435  CD2 LEU A  57     -39.883 -76.451  36.147  1.00 40.21           C  
ATOM    436  N   LEU A  58     -44.833 -74.553  34.602  1.00 37.23           N  
ATOM    437  CA  LEU A  58     -46.117 -73.989  35.004  1.00 36.25           C  
ATOM    438  C   LEU A  58     -47.246 -75.002  34.865  1.00 33.07           C  
ATOM    439  O   LEU A  58     -48.143 -75.057  35.713  1.00 32.93           O  
ATOM    440  CB  LEU A  58     -46.426 -72.736  34.185  1.00 29.28           C  
ATOM    441  CG  LEU A  58     -47.675 -71.993  34.662  1.00 34.76           C  
ATOM    442  CD1 LEU A  58     -47.519 -71.624  36.128  1.00 35.27           C  
ATOM    443  CD2 LEU A  58     -47.949 -70.758  33.822  1.00 30.56           C  
ATOM    444  N   ILE A  59     -47.225 -75.812  33.802  1.00 29.91           N  
ATOM    445  CA  ILE A  59     -48.304 -76.770  33.592  1.00 29.11           C  
ATOM    446  C   ILE A  59     -48.320 -77.844  34.673  1.00 30.83           C  
ATOM    447  O   ILE A  59     -49.349 -78.501  34.871  1.00 30.00           O  
ATOM    448  CB  ILE A  59     -48.204 -77.398  32.187  1.00 34.60           C  
ATOM    449  CG1 ILE A  59     -49.586 -77.859  31.715  1.00 30.39           C  
ATOM    450  CG2 ILE A  59     -47.230 -78.564  32.188  1.00 27.85           C  
ATOM    451  CD1 ILE A  59     -49.627 -78.309  30.269  1.00 30.43           C  
ATOM    452  N   ARG A  60     -47.212 -78.035  35.390  1.00 35.19           N  
ATOM    453  CA  ARG A  60     -47.177 -78.979  36.498  1.00 31.65           C  
ATOM    454  C   ARG A  60     -47.729 -78.391  37.792  1.00 37.43           C  
ATOM    455  O   ARG A  60     -47.723 -79.080  38.818  1.00 30.24           O  
ATOM    456  CB  ARG A  60     -45.745 -79.476  36.732  1.00 29.62           C  
ATOM    457  CG  ARG A  60     -45.072 -80.114  35.516  1.00 34.31           C  
ATOM    458  CD  ARG A  60     -43.681 -80.642  35.864  1.00 34.89           C  
ATOM    459  NE  ARG A  60     -42.925 -81.055  34.684  1.00 33.18           N  
ATOM    460  CZ  ARG A  60     -42.869 -82.300  34.222  1.00 38.78           C  
ATOM    461  NH1 ARG A  60     -43.527 -83.271  34.839  1.00 30.25           N  
ATOM    462  NH2 ARG A  60     -42.156 -82.577  33.137  1.00 29.48           N  
ATOM    463  N   LYS A  61     -48.207 -77.149  37.767  1.00 37.46           N  
ATOM    464  CA  LYS A  61     -48.687 -76.454  38.951  1.00 35.94           C  
ATOM    465  C   LYS A  61     -50.203 -76.320  38.921  1.00 38.14           C  
ATOM    466  O   LYS A  61     -50.803 -76.080  37.869  1.00 38.14           O  
ATOM    467  CB  LYS A  61     -48.071 -75.055  39.061  1.00 35.52           C  
ATOM    468  CG  LYS A  61     -46.556 -75.027  39.085  1.00 41.17           C  
ATOM    469  CD  LYS A  61     -46.016 -75.576  40.391  1.00 31.57           C  
ATOM    470  CE  LYS A  61     -44.515 -75.797  40.308  1.00 35.88           C  
ATOM    471  NZ  LYS A  61     -43.967 -76.349  41.576  1.00 41.95           N  
ATOM    472  N   SER A  62     -50.814 -76.463  40.091  1.00 41.36           N  
ATOM    473  CA  SER A  62     -52.212 -76.122  40.302  1.00 43.10           C  
ATOM    474  C   SER A  62     -52.297 -74.785  41.028  1.00 44.13           C  
ATOM    475  O   SER A  62     -51.288 -74.219  41.456  1.00 41.59           O  
ATOM    476  CB  SER A  62     -52.926 -77.212  41.106  1.00 45.67           C  
ATOM    477  OG  SER A  62     -52.546 -77.138  42.466  1.00 45.14           O  
ATOM    478  N   ASN A  63     -53.526 -74.282  41.171  1.00 47.66           N  
ATOM    479  CA  ASN A  63     -53.726 -73.015  41.871  1.00 45.50           C  
ATOM    480  C   ASN A  63     -53.269 -73.102  43.322  1.00 39.64           C  
ATOM    481  O   ASN A  63     -52.712 -72.139  43.862  1.00 33.78           O  
ATOM    482  CB  ASN A  63     -55.194 -72.596  41.802  1.00 42.77           C  
ATOM    483  CG  ASN A  63     -55.594 -72.099  40.430  1.00 41.74           C  
ATOM    484  OD1 ASN A  63     -54.787 -71.506  39.716  1.00 46.77           O  
ATOM    485  ND2 ASN A  63     -56.845 -72.336  40.053  1.00 43.03           N  
ATOM    486  N   HIS A  64     -53.491 -74.245  43.970  1.00 36.15           N  
ATOM    487  CA  HIS A  64     -53.161 -74.372  45.383  1.00 35.37           C  
ATOM    488  C   HIS A  64     -51.675 -74.596  45.637  1.00 40.10           C  
ATOM    489  O   HIS A  64     -51.274 -74.694  46.802  1.00 32.31           O  
ATOM    490  CB  HIS A  64     -53.980 -75.498  46.024  1.00 44.46           C  
ATOM    491  CG  HIS A  64     -53.845 -76.823  45.340  1.00 46.44           C  
ATOM    492  ND1 HIS A  64     -52.784 -77.674  45.565  1.00 47.46           N  
ATOM    493  CD2 HIS A  64     -54.652 -77.455  44.455  1.00 45.47           C  
ATOM    494  CE1 HIS A  64     -52.938 -78.768  44.840  1.00 42.72           C  
ATOM    495  NE2 HIS A  64     -54.061 -78.658  44.153  1.00 44.38           N  
ATOM    496  N   ASN A  65     -50.849 -74.671  44.593  1.00 38.81           N  
ATOM    497  CA  ASN A  65     -49.407 -74.720  44.792  1.00 36.07           C  
ATOM    498  C   ASN A  65     -48.808 -73.355  45.096  1.00 36.75           C  
ATOM    499  O   ASN A  65     -47.657 -73.289  45.539  1.00 35.82           O  
ATOM    500  CB  ASN A  65     -48.713 -75.309  43.562  1.00 35.57           C  
ATOM    501  CG  ASN A  65     -49.042 -76.767  43.355  1.00 40.42           C  
ATOM    502  OD1 ASN A  65     -49.184 -77.228  42.223  1.00 41.90           O  
ATOM    503  ND2 ASN A  65     -49.177 -77.504  44.450  1.00 44.21           N  
ATOM    504  N   PHE A  66     -49.553 -72.273  44.869  1.00 34.34           N  
ATOM    505  CA  PHE A  66     -49.063 -70.914  45.077  1.00 38.34           C  
ATOM    506  C   PHE A  66     -49.668 -70.359  46.362  1.00 35.20           C  
ATOM    507  O   PHE A  66     -50.877 -70.118  46.432  1.00 32.38           O  
ATOM    508  CB  PHE A  66     -49.414 -70.017  43.892  1.00 35.38           C  
ATOM    509  CG  PHE A  66     -48.889 -70.509  42.572  1.00 35.16           C  
ATOM    510  CD1 PHE A  66     -47.591 -70.228  42.179  1.00 36.29           C  
ATOM    511  CD2 PHE A  66     -49.700 -71.236  41.716  1.00 34.69           C  
ATOM    512  CE1 PHE A  66     -47.106 -70.673  40.959  1.00 46.63           C  
ATOM    513  CE2 PHE A  66     -49.223 -71.684  40.495  1.00 41.36           C  
ATOM    514  CZ  PHE A  66     -47.924 -71.402  40.117  1.00 36.59           C  
ATOM    515  N   LEU A  67     -48.828 -70.140  47.367  1.00 33.73           N  
ATOM    516  CA  LEU A  67     -49.256 -69.515  48.614  1.00 38.36           C  
ATOM    517  C   LEU A  67     -49.048 -68.009  48.494  1.00 43.72           C  
ATOM    518  O   LEU A  67     -47.912 -67.539  48.367  1.00 41.66           O  
ATOM    519  CB  LEU A  67     -48.486 -70.090  49.800  1.00 36.92           C  
ATOM    520  CG  LEU A  67     -48.853 -69.566  51.191  1.00 49.79           C  
ATOM    521  CD1 LEU A  67     -49.347 -70.697  52.082  1.00 51.29           C  
ATOM    522  CD2 LEU A  67     -47.675 -68.849  51.839  1.00 48.88           C  
ATOM    523  N   VAL A  68     -50.146 -67.255  48.520  1.00 40.67           N  
ATOM    524  CA  VAL A  68     -50.116 -65.798  48.481  1.00 40.60           C  
ATOM    525  C   VAL A  68     -50.529 -65.281  49.850  1.00 43.76           C  
ATOM    526  O   VAL A  68     -51.535 -65.730  50.411  1.00 45.56           O  
ATOM    527  CB  VAL A  68     -51.038 -65.241  47.383  1.00 36.60           C  
ATOM    528  CG1 VAL A  68     -50.917 -63.728  47.309  1.00 34.02           C  
ATOM    529  CG2 VAL A  68     -50.700 -65.868  46.049  1.00 39.46           C  
ATOM    530  N   GLN A  69     -49.758 -64.339  50.385  1.00 42.69           N  
ATOM    531  CA  GLN A  69     -49.970 -63.836  51.736  1.00 36.00           C  
ATOM    532  C   GLN A  69     -49.930 -62.316  51.714  1.00 40.45           C  
ATOM    533  O   GLN A  69     -48.923 -61.724  51.308  1.00 42.45           O  
ATOM    534  CB  GLN A  69     -48.917 -64.399  52.697  1.00 39.10           C  
ATOM    535  CG  GLN A  69     -49.189 -64.123  54.166  1.00 47.67           C  
ATOM    536  CD  GLN A  69     -48.472 -65.096  55.081  1.00 54.61           C  
ATOM    537  OE1 GLN A  69     -48.099 -66.195  54.669  1.00 56.13           O  
ATOM    538  NE2 GLN A  69     -48.276 -64.697  56.331  1.00 46.08           N  
ATOM    539  N   ALA A  70     -51.028 -61.691  52.134  1.00 37.68           N  
ATOM    540  CA  ALA A  70     -51.129 -60.239  52.269  1.00 40.76           C  
ATOM    541  C   ALA A  70     -51.177 -59.935  53.760  1.00 47.03           C  
ATOM    542  O   ALA A  70     -52.234 -60.037  54.390  1.00 42.17           O  
ATOM    543  CB  ALA A  70     -52.357 -59.697  51.543  1.00 34.85           C  
ATOM    544  N   GLY A  71     -50.029 -59.563  54.319  1.00 51.87           N  
ATOM    545  CA  GLY A  71     -49.907 -59.387  55.750  1.00 48.13           C  
ATOM    546  C   GLY A  71     -50.132 -60.692  56.482  1.00 52.44           C  
ATOM    547  O   GLY A  71     -49.285 -61.589  56.448  1.00 54.24           O  
ATOM    548  N   ASN A  72     -51.279 -60.811  57.146  1.00 55.60           N  
ATOM    549  CA  ASN A  72     -51.682 -62.061  57.775  1.00 52.56           C  
ATOM    550  C   ASN A  72     -52.716 -62.824  56.966  1.00 46.40           C  
ATOM    551  O   ASN A  72     -52.828 -64.043  57.117  1.00 53.79           O  
ATOM    552  CB  ASN A  72     -52.237 -61.797  59.178  1.00 54.22           C  
ATOM    553  CG  ASN A  72     -51.164 -61.850  60.245  1.00 62.61           C  
ATOM    554  OD1 ASN A  72     -51.435 -62.190  61.397  1.00 64.40           O  
ATOM    555  ND2 ASN A  72     -49.935 -61.526  59.863  1.00 55.11           N  
ATOM    556  N   VAL A  73     -53.468 -62.135  56.108  1.00 47.56           N  
ATOM    557  CA  VAL A  73     -54.496 -62.793  55.315  1.00 47.54           C  
ATOM    558  C   VAL A  73     -53.843 -63.671  54.257  1.00 52.39           C  
ATOM    559  O   VAL A  73     -52.820 -63.308  53.659  1.00 48.96           O  
ATOM    560  CB  VAL A  73     -55.431 -61.752  54.676  1.00 50.10           C  
ATOM    561  CG1 VAL A  73     -56.659 -62.431  54.090  1.00 47.58           C  
ATOM    562  CG2 VAL A  73     -55.831 -60.699  55.698  1.00 51.19           C  
ATOM    563  N   GLN A  74     -54.429 -64.844  54.032  1.00 51.39           N  
ATOM    564  CA  GLN A  74     -54.004 -65.752  52.976  1.00 48.85           C  
ATOM    565  C   GLN A  74     -54.998 -65.635  51.828  1.00 52.89           C  
ATOM    566  O   GLN A  74     -56.144 -66.081  51.941  1.00 58.74           O  
ATOM    567  CB  GLN A  74     -53.911 -67.190  53.486  1.00 48.43           C  
ATOM    568  CG  GLN A  74     -53.817 -68.235  52.382  1.00 53.05           C  
ATOM    569  CD  GLN A  74     -53.367 -69.592  52.890  1.00 57.82           C  
ATOM    570  OE1 GLN A  74     -52.721 -69.695  53.933  1.00 57.57           O  
ATOM    571  NE2 GLN A  74     -53.705 -70.641  52.150  1.00 57.62           N  
ATOM    572  N   LEU A  75     -54.567 -65.012  50.738  1.00 41.89           N  
ATOM    573  CA  LEU A  75     -55.375 -64.939  49.533  1.00 51.48           C  
ATOM    574  C   LEU A  75     -55.330 -66.278  48.813  1.00 51.11           C  
ATOM    575  O   LEU A  75     -54.251 -66.833  48.583  1.00 49.18           O  
ATOM    576  CB  LEU A  75     -54.862 -63.832  48.617  1.00 44.85           C  
ATOM    577  CG  LEU A  75     -54.906 -62.425  49.202  1.00 44.88           C  
ATOM    578  CD1 LEU A  75     -54.091 -61.484  48.340  1.00 43.12           C  
ATOM    579  CD2 LEU A  75     -56.346 -61.965  49.292  1.00 45.69           C  
ATOM    580  N   ARG A  76     -56.499 -66.797  48.458  1.00 43.41           N  
ATOM    581  CA  ARG A  76     -56.580 -68.073  47.763  1.00 46.96           C  
ATOM    582  C   ARG A  76     -56.515 -67.856  46.256  1.00 46.09           C  
ATOM    583  O   ARG A  76     -57.293 -67.067  45.700  1.00 41.60           O  
ATOM    584  CB  ARG A  76     -57.856 -68.817  48.159  1.00 50.69           C  
ATOM    585  CG  ARG A  76     -58.048 -70.143  47.453  1.00 47.29           C  
ATOM    586  CD  ARG A  76     -58.739 -71.124  48.370  1.00 53.12           C  
ATOM    587  NE  ARG A  76     -58.210 -71.010  49.725  1.00 57.52           N  
ATOM    588  CZ  ARG A  76     -58.490 -71.848  50.715  1.00 61.87           C  
ATOM    589  NH1 ARG A  76     -59.297 -72.882  50.511  1.00 59.01           N  
ATOM    590  NH2 ARG A  76     -57.957 -71.652  51.912  1.00 65.04           N  
ATOM    591  N   VAL A  77     -55.562 -68.539  45.614  1.00 40.86           N  
ATOM    592  CA  VAL A  77     -55.398 -68.473  44.168  1.00 39.08           C  
ATOM    593  C   VAL A  77     -56.527 -69.260  43.515  1.00 40.72           C  
ATOM    594  O   VAL A  77     -56.835 -70.382  43.926  1.00 45.23           O  
ATOM    595  CB  VAL A  77     -54.025 -69.025  43.760  1.00 43.89           C  
ATOM    596  CG1 VAL A  77     -53.792 -68.901  42.254  1.00 40.58           C  
ATOM    597  CG2 VAL A  77     -52.926 -68.317  44.532  1.00 38.97           C  
ATOM    598  N   ILE A  78     -57.152 -68.673  42.496  1.00 44.58           N  
ATOM    599  CA  ILE A  78     -58.281 -69.281  41.789  1.00 42.40           C  
ATOM    600  C   ILE A  78     -57.977 -69.333  40.300  1.00 48.44           C  
ATOM    601  O   ILE A  78     -58.854 -69.643  39.487  1.00 51.34           O  
ATOM    602  CB  ILE A  78     -59.597 -68.517  42.043  1.00 46.05           C  
ATOM    603  CG1 ILE A  78     -59.475 -67.056  41.615  1.00 44.95           C  
ATOM    604  CG2 ILE A  78     -59.997 -68.615  43.505  1.00 39.30           C  
ATOM    605  CD1 ILE A  78     -60.816 -66.335  41.375  1.00 44.73           C  
ATOM    606  N   GLY A  79     -56.740 -69.008  39.941  1.00 43.28           N  
ATOM    607  CA  GLY A  79     -56.313 -68.957  38.561  1.00 45.38           C  
ATOM    608  C   GLY A  79     -54.909 -68.407  38.412  1.00 42.90           C  
ATOM    609  O   GLY A  79     -54.500 -67.491  39.129  1.00 43.58           O  
ATOM    610  N   HIS A  80     -54.157 -68.978  37.480  1.00 40.41           N  
ATOM    611  CA  HIS A  80     -52.798 -68.554  37.205  1.00 41.92           C  
ATOM    612  C   HIS A  80     -52.578 -68.535  35.706  1.00 41.48           C  
ATOM    613  O   HIS A  80     -53.219 -69.275  34.963  1.00 42.80           O  
ATOM    614  CB  HIS A  80     -51.770 -69.458  37.892  1.00 39.72           C  
ATOM    615  CG  HIS A  80     -51.804 -70.885  37.444  1.00 42.35           C  
ATOM    616  ND1 HIS A  80     -52.466 -71.868  38.149  1.00 40.90           N  
ATOM    617  CD2 HIS A  80     -51.265 -71.493  36.362  1.00 40.67           C  
ATOM    618  CE1 HIS A  80     -52.331 -73.021  37.520  1.00 42.15           C  
ATOM    619  NE2 HIS A  80     -51.608 -72.821  36.433  1.00 37.35           N  
ATOM    620  N   SER A  81     -51.658 -67.678  35.280  1.00 40.82           N  
ATOM    621  CA  SER A  81     -51.382 -67.448  33.872  1.00 38.14           C  
ATOM    622  C   SER A  81     -50.018 -66.787  33.748  1.00 36.63           C  
ATOM    623  O   SER A  81     -49.608 -66.012  34.615  1.00 38.27           O  
ATOM    624  CB  SER A  81     -52.472 -66.587  33.227  1.00 38.31           C  
ATOM    625  OG  SER A  81     -51.947 -65.819  32.163  1.00 44.17           O  
ATOM    626  N   MET A  82     -49.309 -67.125  32.675  1.00 37.73           N  
ATOM    627  CA  MET A  82     -47.980 -66.594  32.415  1.00 33.56           C  
ATOM    628  C   MET A  82     -48.020 -65.641  31.229  1.00 37.07           C  
ATOM    629  O   MET A  82     -48.674 -65.916  30.219  1.00 40.82           O  
ATOM    630  CB  MET A  82     -46.975 -67.722  32.148  1.00 39.82           C  
ATOM    631  CG  MET A  82     -45.547 -67.229  32.004  1.00 36.43           C  
ATOM    632  SD  MET A  82     -44.299 -68.527  32.097  1.00 44.46           S  
ATOM    633  CE  MET A  82     -44.617 -69.433  30.588  1.00 40.74           C  
ATOM    634  N   GLN A  83     -47.331 -64.513  31.368  1.00 35.47           N  
ATOM    635  CA  GLN A  83     -47.207 -63.522  30.304  1.00 35.70           C  
ATOM    636  C   GLN A  83     -45.758 -63.062  30.292  1.00 38.70           C  
ATOM    637  O   GLN A  83     -45.327 -62.364  31.213  1.00 35.09           O  
ATOM    638  CB  GLN A  83     -48.154 -62.344  30.519  1.00 38.03           C  
ATOM    639  CG  GLN A  83     -47.828 -61.150  29.659  1.00 36.22           C  
ATOM    640  CD  GLN A  83     -48.764 -59.996  29.904  1.00 41.10           C  
ATOM    641  OE1 GLN A  83     -49.382 -59.895  30.964  1.00 42.17           O  
ATOM    642  NE2 GLN A  83     -48.883 -59.117  28.918  1.00 40.76           N  
ATOM    643  N   ASN A  84     -45.013 -63.466  29.265  1.00 35.91           N  
ATOM    644  CA  ASN A  84     -43.566 -63.233  29.173  1.00 34.63           C  
ATOM    645  C   ASN A  84     -42.939 -63.758  30.465  1.00 34.95           C  
ATOM    646  O   ASN A  84     -43.104 -64.947  30.780  1.00 39.43           O  
ATOM    647  CB  ASN A  84     -43.289 -61.766  28.861  1.00 33.80           C  
ATOM    648  CG  ASN A  84     -43.948 -61.302  27.574  1.00 32.42           C  
ATOM    649  OD1 ASN A  84     -43.614 -61.769  26.484  1.00 39.23           O  
ATOM    650  ND2 ASN A  84     -44.874 -60.358  27.694  1.00 33.17           N  
ATOM    651  N   CYS A  85     -42.254 -62.928  31.248  1.00 36.33           N  
ATOM    652  CA  CYS A  85     -41.523 -63.389  32.419  1.00 35.29           C  
ATOM    653  C   CYS A  85     -42.196 -63.018  33.736  1.00 30.99           C  
ATOM    654  O   CYS A  85     -41.583 -63.183  34.794  1.00 27.88           O  
ATOM    655  CB  CYS A  85     -40.094 -62.847  32.390  1.00 33.06           C  
ATOM    656  SG  CYS A  85     -39.228 -63.140  30.832  1.00 36.10           S  
ATOM    657  N   VAL A  86     -43.432 -62.524  33.704  1.00 26.29           N  
ATOM    658  CA  VAL A  86     -44.194 -62.289  34.925  1.00 36.85           C  
ATOM    659  C   VAL A  86     -45.328 -63.301  35.003  1.00 36.31           C  
ATOM    660  O   VAL A  86     -45.907 -63.711  33.990  1.00 33.19           O  
ATOM    661  CB  VAL A  86     -44.742 -60.848  35.033  1.00 32.39           C  
ATOM    662  CG1 VAL A  86     -43.596 -59.847  35.060  1.00 30.81           C  
ATOM    663  CG2 VAL A  86     -45.730 -60.543  33.910  1.00 38.32           C  
ATOM    664  N   LEU A  87     -45.628 -63.714  36.231  1.00 36.84           N  
ATOM    665  CA  LEU A  87     -46.719 -64.625  36.537  1.00 33.79           C  
ATOM    666  C   LEU A  87     -47.881 -63.829  37.113  1.00 35.83           C  
ATOM    667  O   LEU A  87     -47.678 -62.902  37.901  1.00 34.82           O  
ATOM    668  CB  LEU A  87     -46.255 -65.692  37.533  1.00 28.97           C  
ATOM    669  CG  LEU A  87     -47.266 -66.666  38.136  1.00 33.52           C  
ATOM    670  CD1 LEU A  87     -47.576 -67.798  37.172  1.00 40.43           C  
ATOM    671  CD2 LEU A  87     -46.736 -67.206  39.454  1.00 33.74           C  
ATOM    672  N   LYS A  88     -49.099 -64.180  36.708  1.00 37.14           N  
ATOM    673  CA  LYS A  88     -50.299 -63.451  37.108  1.00 37.12           C  
ATOM    674  C   LYS A  88     -51.232 -64.411  37.834  1.00 40.36           C  
ATOM    675  O   LYS A  88     -51.818 -65.305  37.213  1.00 38.78           O  
ATOM    676  CB  LYS A  88     -50.976 -62.818  35.895  1.00 36.94           C  
ATOM    677  CG  LYS A  88     -50.165 -61.685  35.287  1.00 40.72           C  
ATOM    678  CD  LYS A  88     -50.373 -61.583  33.785  1.00 38.05           C  
ATOM    679  CE  LYS A  88     -51.805 -61.208  33.444  1.00 37.28           C  
ATOM    680  NZ  LYS A  88     -52.035 -61.126  31.975  1.00 34.88           N  
ATOM    681  N   LEU A  89     -51.366 -64.225  39.146  1.00 38.34           N  
ATOM    682  CA  LEU A  89     -52.170 -65.101  39.991  1.00 35.36           C  
ATOM    683  C   LEU A  89     -53.513 -64.433  40.258  1.00 36.49           C  
ATOM    684  O   LEU A  89     -53.580 -63.402  40.936  1.00 40.26           O  
ATOM    685  CB  LEU A  89     -51.446 -65.418  41.298  1.00 29.11           C  
ATOM    686  CG  LEU A  89     -50.072 -66.082  41.184  1.00 32.97           C  
ATOM    687  CD1 LEU A  89     -49.462 -66.296  42.559  1.00 27.16           C  
ATOM    688  CD2 LEU A  89     -50.163 -67.399  40.430  1.00 37.98           C  
ATOM    689  N   LYS A  90     -54.575 -65.017  39.711  1.00 39.48           N  
ATOM    690  CA  LYS A  90     -55.931 -64.584  40.016  1.00 43.57           C  
ATOM    691  C   LYS A  90     -56.279 -65.016  41.436  1.00 39.75           C  
ATOM    692  O   LYS A  90     -56.180 -66.202  41.766  1.00 42.54           O  
ATOM    693  CB  LYS A  90     -56.902 -65.191  39.005  1.00 45.25           C  
ATOM    694  CG  LYS A  90     -58.334 -64.693  39.089  1.00 45.84           C  
ATOM    695  CD  LYS A  90     -58.493 -63.303  38.496  1.00 50.46           C  
ATOM    696  CE  LYS A  90     -59.743 -63.239  37.639  1.00 51.57           C  
ATOM    697  NZ  LYS A  90     -60.777 -64.171  38.163  1.00 56.38           N  
ATOM    698  N   VAL A  91     -56.667 -64.067  42.282  1.00 42.98           N  
ATOM    699  CA  VAL A  91     -56.954 -64.357  43.680  1.00 40.36           C  
ATOM    700  C   VAL A  91     -58.432 -64.108  43.977  1.00 46.75           C  
ATOM    701  O   VAL A  91     -59.173 -63.544  43.171  1.00 41.59           O  
ATOM    702  CB  VAL A  91     -56.051 -63.558  44.642  1.00 40.74           C  
ATOM    703  CG1 VAL A  91     -54.672 -64.193  44.721  1.00 40.73           C  
ATOM    704  CG2 VAL A  91     -55.953 -62.103  44.212  1.00 40.29           C  
ATOM    705  N   ASP A  92     -58.848 -64.543  45.172  1.00 48.33           N  
ATOM    706  CA  ASP A  92     -60.238 -64.475  45.613  1.00 47.72           C  
ATOM    707  C   ASP A  92     -60.769 -63.056  45.709  1.00 49.75           C  
ATOM    708  O   ASP A  92     -61.987 -62.853  45.636  1.00 52.75           O  
ATOM    709  CB  ASP A  92     -60.370 -65.125  46.993  1.00 46.43           C  
ATOM    710  CG  ASP A  92     -61.014 -66.487  46.942  1.00 53.16           C  
ATOM    711  OD1 ASP A  92     -62.032 -66.644  46.242  1.00 62.46           O  
ATOM    712  OD2 ASP A  92     -60.501 -67.409  47.607  1.00 53.11           O  
ATOM    713  N   THR A  93     -59.891 -62.076  45.883  1.00 47.80           N  
ATOM    714  CA  THR A  93     -60.284 -60.815  46.489  1.00 45.90           C  
ATOM    715  C   THR A  93     -59.618 -59.650  45.779  1.00 44.99           C  
ATOM    716  O   THR A  93     -58.405 -59.667  45.551  1.00 45.74           O  
ATOM    717  CB  THR A  93     -59.906 -60.816  47.973  1.00 40.20           C  
ATOM    718  OG1 THR A  93     -60.524 -61.936  48.621  1.00 45.93           O  
ATOM    719  CG2 THR A  93     -60.352 -59.531  48.646  1.00 42.58           C  
ATOM    720  N   ALA A  94     -60.414 -58.642  45.437  1.00 42.71           N  
ATOM    721  CA  ALA A  94     -59.860 -57.387  44.954  1.00 42.47           C  
ATOM    722  C   ALA A  94     -59.152 -56.672  46.098  1.00 42.66           C  
ATOM    723  O   ALA A  94     -59.676 -56.598  47.215  1.00 42.23           O  
ATOM    724  CB  ALA A  94     -60.964 -56.505  44.371  1.00 40.48           C  
ATOM    725  N   ASN A  95     -57.956 -56.170  45.832  1.00 43.61           N  
ATOM    726  CA  ASN A  95     -57.214 -55.425  46.842  1.00 42.33           C  
ATOM    727  C   ASN A  95     -57.946 -54.125  47.133  1.00 38.90           C  
ATOM    728  O   ASN A  95     -58.019 -53.262  46.248  1.00 39.86           O  
ATOM    729  CB  ASN A  95     -55.788 -55.153  46.361  1.00 41.53           C  
ATOM    730  CG  ASN A  95     -54.968 -54.351  47.361  1.00 42.96           C  
ATOM    731  OD1 ASN A  95     -55.359 -54.178  48.516  1.00 41.74           O  
ATOM    732  ND2 ASN A  95     -53.815 -53.865  46.916  1.00 37.93           N  
ATOM    733  N   PRO A  96     -58.506 -53.939  48.331  1.00 40.71           N  
ATOM    734  CA  PRO A  96     -59.253 -52.699  48.595  1.00 40.96           C  
ATOM    735  C   PRO A  96     -58.392 -51.454  48.502  1.00 41.72           C  
ATOM    736  O   PRO A  96     -58.911 -50.372  48.201  1.00 38.97           O  
ATOM    737  CB  PRO A  96     -59.792 -52.914  50.016  1.00 37.94           C  
ATOM    738  CG  PRO A  96     -58.841 -53.883  50.634  1.00 39.03           C  
ATOM    739  CD  PRO A  96     -58.424 -54.802  49.523  1.00 36.26           C  
ATOM    740  N   LYS A  97     -57.088 -51.579  48.740  1.00 41.49           N  
ATOM    741  CA  LYS A  97     -56.160 -50.460  48.685  1.00 41.07           C  
ATOM    742  C   LYS A  97     -55.607 -50.217  47.288  1.00 39.02           C  
ATOM    743  O   LYS A  97     -54.656 -49.443  47.140  1.00 43.13           O  
ATOM    744  CB  LYS A  97     -55.002 -50.691  49.658  1.00 39.91           C  
ATOM    745  CG  LYS A  97     -55.407 -50.710  51.121  1.00 37.57           C  
ATOM    746  CD  LYS A  97     -54.279 -51.250  51.982  1.00 39.60           C  
ATOM    747  CE  LYS A  97     -54.617 -51.164  53.459  1.00 47.90           C  
ATOM    748  NZ  LYS A  97     -53.555 -51.783  54.297  1.00 51.09           N  
ATOM    749  N   THR A  98     -56.168 -50.861  46.270  1.00 43.05           N  
ATOM    750  CA  THR A  98     -55.698 -50.666  44.906  1.00 38.04           C  
ATOM    751  C   THR A  98     -55.817 -49.197  44.527  1.00 42.34           C  
ATOM    752  O   THR A  98     -56.921 -48.635  44.599  1.00 45.04           O  
ATOM    753  CB  THR A  98     -56.496 -51.518  43.921  1.00 41.43           C  
ATOM    754  OG1 THR A  98     -56.396 -52.901  44.282  1.00 40.10           O  
ATOM    755  CG2 THR A  98     -55.965 -51.326  42.504  1.00 36.51           C  
ATOM    756  N   PRO A  99     -54.731 -48.535  44.148  1.00 45.71           N  
ATOM    757  CA  PRO A  99     -54.821 -47.161  43.666  1.00 44.26           C  
ATOM    758  C   PRO A  99     -55.125 -47.144  42.172  1.00 45.55           C  
ATOM    759  O   PRO A  99     -55.168 -48.180  41.507  1.00 49.88           O  
ATOM    760  CB  PRO A  99     -53.418 -46.613  43.945  1.00 40.87           C  
ATOM    761  CG  PRO A  99     -52.540 -47.800  43.717  1.00 42.89           C  
ATOM    762  CD  PRO A  99     -53.336 -49.015  44.165  1.00 41.49           C  
ATOM    763  N   LYS A 100     -55.350 -45.940  41.659  1.00 39.86           N  
ATOM    764  CA  LYS A 100     -55.359 -45.759  40.216  1.00 44.07           C  
ATOM    765  C   LYS A 100     -53.947 -45.976  39.691  1.00 43.52           C  
ATOM    766  O   LYS A 100     -52.974 -45.487  40.271  1.00 43.72           O  
ATOM    767  CB  LYS A 100     -55.862 -44.364  39.850  1.00 43.48           C  
ATOM    768  N   TYR A 101     -53.828 -46.731  38.603  1.00 43.34           N  
ATOM    769  CA  TYR A 101     -52.505 -47.137  38.152  1.00 44.82           C  
ATOM    770  C   TYR A 101     -52.524 -47.406  36.655  1.00 41.37           C  
ATOM    771  O   TYR A 101     -53.580 -47.518  36.030  1.00 46.81           O  
ATOM    772  CB  TYR A 101     -52.020 -48.378  38.909  1.00 41.09           C  
ATOM    773  CG  TYR A 101     -52.756 -49.643  38.531  1.00 44.33           C  
ATOM    774  CD1 TYR A 101     -52.287 -50.465  37.513  1.00 35.48           C  
ATOM    775  CD2 TYR A 101     -53.918 -50.016  39.191  1.00 40.84           C  
ATOM    776  CE1 TYR A 101     -52.957 -51.619  37.161  1.00 37.83           C  
ATOM    777  CE2 TYR A 101     -54.594 -51.171  38.849  1.00 40.67           C  
ATOM    778  CZ  TYR A 101     -54.109 -51.968  37.834  1.00 39.65           C  
ATOM    779  OH  TYR A 101     -54.784 -53.118  37.493  1.00 48.12           O  
ATOM    780  N   LYS A 102     -51.324 -47.526  36.095  1.00 40.50           N  
ATOM    781  CA  LYS A 102     -51.134 -47.949  34.719  1.00 38.98           C  
ATOM    782  C   LYS A 102     -49.781 -48.634  34.619  1.00 38.67           C  
ATOM    783  O   LYS A 102     -48.864 -48.339  35.390  1.00 38.87           O  
ATOM    784  CB  LYS A 102     -51.213 -46.770  33.741  1.00 39.47           C  
ATOM    785  N   PHE A 103     -49.670 -49.562  33.675  1.00 44.28           N  
ATOM    786  CA  PHE A 103     -48.406 -50.215  33.364  1.00 35.39           C  
ATOM    787  C   PHE A 103     -47.764 -49.493  32.188  1.00 41.72           C  
ATOM    788  O   PHE A 103     -48.390 -49.338  31.135  1.00 41.84           O  
ATOM    789  CB  PHE A 103     -48.610 -51.694  33.026  1.00 38.69           C  
ATOM    790  CG  PHE A 103     -49.080 -52.534  34.185  1.00 36.36           C  
ATOM    791  CD1 PHE A 103     -49.114 -52.023  35.473  1.00 36.86           C  
ATOM    792  CD2 PHE A 103     -49.478 -53.846  33.982  1.00 40.34           C  
ATOM    793  CE1 PHE A 103     -49.544 -52.800  36.532  1.00 30.13           C  
ATOM    794  CE2 PHE A 103     -49.907 -54.629  35.039  1.00 32.80           C  
ATOM    795  CZ  PHE A 103     -49.940 -54.105  36.315  1.00 34.97           C  
ATOM    796  N   VAL A 104     -46.527 -49.035  32.371  1.00 42.23           N  
ATOM    797  CA  VAL A 104     -45.812 -48.322  31.321  1.00 35.78           C  
ATOM    798  C   VAL A 104     -44.407 -48.888  31.195  1.00 40.07           C  
ATOM    799  O   VAL A 104     -43.839 -49.427  32.151  1.00 40.27           O  
ATOM    800  CB  VAL A 104     -45.755 -46.795  31.573  1.00 38.17           C  
ATOM    801  CG1 VAL A 104     -47.153 -46.223  31.764  1.00 38.68           C  
ATOM    802  CG2 VAL A 104     -44.865 -46.471  32.764  1.00 36.54           C  
ATOM    803  N   ARG A 105     -43.858 -48.779  29.992  1.00 38.79           N  
ATOM    804  CA  ARG A 105     -42.458 -49.070  29.738  1.00 36.67           C  
ATOM    805  C   ARG A 105     -41.713 -47.755  29.571  1.00 36.37           C  
ATOM    806  O   ARG A 105     -42.178 -46.852  28.870  1.00 35.39           O  
ATOM    807  CB  ARG A 105     -42.286 -49.937  28.491  1.00 35.46           C  
ATOM    808  CG  ARG A 105     -40.954 -50.652  28.448  1.00 37.08           C  
ATOM    809  CD  ARG A 105     -40.742 -51.402  27.148  1.00 33.88           C  
ATOM    810  NE  ARG A 105     -39.366 -51.877  27.047  1.00 35.31           N  
ATOM    811  CZ  ARG A 105     -38.910 -52.977  27.636  1.00 30.22           C  
ATOM    812  NH1 ARG A 105     -39.723 -53.726  28.369  1.00 40.32           N  
ATOM    813  NH2 ARG A 105     -37.640 -53.328  27.495  1.00 37.33           N  
ATOM    814  N   ILE A 106     -40.567 -47.643  30.232  1.00 36.25           N  
ATOM    815  CA  ILE A 106     -39.765 -46.435  30.181  1.00 39.93           C  
ATOM    816  C   ILE A 106     -38.558 -46.681  29.280  1.00 39.72           C  
ATOM    817  O   ILE A 106     -38.232 -47.814  28.928  1.00 39.98           O  
ATOM    818  CB  ILE A 106     -39.335 -45.964  31.584  1.00 40.15           C  
ATOM    819  CG1 ILE A 106     -38.411 -46.992  32.243  1.00 36.18           C  
ATOM    820  CG2 ILE A 106     -40.563 -45.702  32.448  1.00 33.36           C  
ATOM    821  CD1 ILE A 106     -37.762 -46.498  33.523  1.00 39.12           C  
ATOM    822  N   GLN A 107     -37.911 -45.597  28.890  1.00 41.59           N  
ATOM    823  CA  GLN A 107     -36.703 -45.591  28.084  1.00 46.37           C  
ATOM    824  C   GLN A 107     -35.491 -45.352  28.969  1.00 39.72           C  
ATOM    825  O   GLN A 107     -35.622 -44.861  30.094  1.00 39.97           O  
ATOM    826  CB  GLN A 107     -36.789 -44.494  27.019  1.00 50.08           C  
ATOM    827  CG  GLN A 107     -38.138 -44.396  26.341  1.00 50.52           C  
ATOM    828  CD  GLN A 107     -38.203 -45.205  25.068  1.00 60.42           C  
ATOM    829  OE1 GLN A 107     -37.449 -46.159  24.886  1.00 60.71           O  
ATOM    830  NE2 GLN A 107     -39.099 -44.817  24.168  1.00 61.40           N  
ATOM    831  N   PRO A 108     -34.289 -45.694  28.501  1.00 40.74           N  
ATOM    832  CA  PRO A 108     -33.087 -45.393  29.287  1.00 38.34           C  
ATOM    833  C   PRO A 108     -32.987 -43.905  29.591  1.00 37.99           C  
ATOM    834  O   PRO A 108     -33.416 -43.056  28.805  1.00 34.65           O  
ATOM    835  CB  PRO A 108     -31.941 -45.861  28.382  1.00 42.27           C  
ATOM    836  CG  PRO A 108     -32.553 -46.882  27.492  1.00 38.22           C  
ATOM    837  CD  PRO A 108     -33.974 -46.453  27.277  1.00 42.26           C  
ATOM    838  N   GLY A 109     -32.421 -43.596  30.757  1.00 37.21           N  
ATOM    839  CA  GLY A 109     -32.304 -42.239  31.237  1.00 33.64           C  
ATOM    840  C   GLY A 109     -33.451 -41.785  32.118  1.00 36.26           C  
ATOM    841  O   GLY A 109     -33.267 -40.886  32.945  1.00 40.24           O  
ATOM    842  N   GLN A 110     -34.628 -42.383  31.959  1.00 38.82           N  
ATOM    843  CA  GLN A 110     -35.772 -42.033  32.788  1.00 39.09           C  
ATOM    844  C   GLN A 110     -35.584 -42.549  34.212  1.00 36.36           C  
ATOM    845  O   GLN A 110     -34.865 -43.521  34.457  1.00 35.04           O  
ATOM    846  CB  GLN A 110     -37.059 -42.596  32.184  1.00 40.22           C  
ATOM    847  CG  GLN A 110     -37.639 -41.742  31.063  1.00 45.56           C  
ATOM    848  CD  GLN A 110     -38.714 -42.458  30.269  1.00 48.02           C  
ATOM    849  OE1 GLN A 110     -38.421 -43.350  29.478  1.00 51.00           O  
ATOM    850  NE2 GLN A 110     -39.966 -42.066  30.474  1.00 49.06           N  
ATOM    851  N   THR A 111     -36.242 -41.882  35.154  1.00 31.75           N  
ATOM    852  CA  THR A 111     -36.105 -42.172  36.572  1.00 36.83           C  
ATOM    853  C   THR A 111     -37.374 -42.811  37.123  1.00 33.17           C  
ATOM    854  O   THR A 111     -38.448 -42.744  36.517  1.00 34.54           O  
ATOM    855  CB  THR A 111     -35.782 -40.896  37.359  1.00 33.32           C  
ATOM    856  OG1 THR A 111     -36.637 -39.834  36.919  1.00 33.62           O  
ATOM    857  CG2 THR A 111     -34.334 -40.485  37.146  1.00 37.54           C  
ATOM    858  N   PHE A 112     -37.228 -43.442  38.288  1.00 30.34           N  
ATOM    859  CA  PHE A 112     -38.353 -44.016  39.016  1.00 32.71           C  
ATOM    860  C   PHE A 112     -37.915 -44.314  40.442  1.00 33.12           C  
ATOM    861  O   PHE A 112     -36.721 -44.422  40.736  1.00 33.20           O  
ATOM    862  CB  PHE A 112     -38.885 -45.286  38.340  1.00 32.86           C  
ATOM    863  CG  PHE A 112     -37.867 -46.389  38.213  1.00 34.82           C  
ATOM    864  CD1 PHE A 112     -37.693 -47.309  39.233  1.00 30.59           C  
ATOM    865  CD2 PHE A 112     -37.097 -46.517  37.067  1.00 38.06           C  
ATOM    866  CE1 PHE A 112     -36.766 -48.327  39.119  1.00 30.49           C  
ATOM    867  CE2 PHE A 112     -36.166 -47.538  36.949  1.00 34.81           C  
ATOM    868  CZ  PHE A 112     -36.002 -48.443  37.978  1.00 36.64           C  
ATOM    869  N   SER A 113     -38.900 -44.447  41.326  1.00 33.11           N  
ATOM    870  CA  SER A 113     -38.646 -44.823  42.709  1.00 30.38           C  
ATOM    871  C   SER A 113     -38.774 -46.330  42.865  1.00 31.73           C  
ATOM    872  O   SER A 113     -39.577 -46.969  42.181  1.00 29.52           O  
ATOM    873  CB  SER A 113     -39.622 -44.123  43.657  1.00 27.22           C  
ATOM    874  OG  SER A 113     -39.481 -42.716  43.606  1.00 25.68           O  
ATOM    875  N   VAL A 114     -37.984 -46.891  43.777  1.00 32.12           N  
ATOM    876  CA  VAL A 114     -38.028 -48.313  44.101  1.00 32.78           C  
ATOM    877  C   VAL A 114     -38.457 -48.468  45.551  1.00 30.65           C  
ATOM    878  O   VAL A 114     -37.862 -47.860  46.447  1.00 28.13           O  
ATOM    879  CB  VAL A 114     -36.666 -48.989  43.873  1.00 33.49           C  
ATOM    880  CG1 VAL A 114     -36.758 -50.477  44.184  1.00 29.73           C  
ATOM    881  CG2 VAL A 114     -36.192 -48.760  42.456  1.00 36.73           C  
ATOM    882  N   LEU A 115     -39.478 -49.287  45.782  1.00 27.80           N  
ATOM    883  CA  LEU A 115     -39.845 -49.716  47.128  1.00 28.62           C  
ATOM    884  C   LEU A 115     -39.227 -51.095  47.331  1.00 27.98           C  
ATOM    885  O   LEU A 115     -39.792 -52.109  46.914  1.00 27.73           O  
ATOM    886  CB  LEU A 115     -41.359 -49.741  47.315  1.00 28.26           C  
ATOM    887  CG  LEU A 115     -41.850 -50.069  48.727  1.00 36.80           C  
ATOM    888  CD1 LEU A 115     -41.467 -48.964  49.704  1.00 33.88           C  
ATOM    889  CD2 LEU A 115     -43.353 -50.302  48.731  1.00 33.18           C  
ATOM    890  N   ALA A 116     -38.047 -51.125  47.947  1.00 27.61           N  
ATOM    891  CA  ALA A 116     -37.376 -52.388  48.219  1.00 32.84           C  
ATOM    892  C   ALA A 116     -38.144 -53.161  49.282  1.00 30.86           C  
ATOM    893  O   ALA A 116     -38.397 -52.648  50.376  1.00 30.34           O  
ATOM    894  CB  ALA A 116     -35.938 -52.142  48.669  1.00 28.19           C  
ATOM    895  N   CYS A 117     -38.511 -54.398  48.961  1.00 26.14           N  
ATOM    896  CA  CYS A 117     -39.364 -55.201  49.821  1.00 31.55           C  
ATOM    897  C   CYS A 117     -38.702 -56.537  50.123  1.00 35.90           C  
ATOM    898  O   CYS A 117     -37.841 -57.013  49.380  1.00 30.16           O  
ATOM    899  CB  CYS A 117     -40.740 -55.434  49.186  1.00 26.63           C  
ATOM    900  SG  CYS A 117     -41.847 -54.014  49.288  1.00 35.37           S  
ATOM    901  N   TYR A 118     -39.119 -57.134  51.239  1.00 31.57           N  
ATOM    902  CA  TYR A 118     -38.667 -58.459  51.647  1.00 32.61           C  
ATOM    903  C   TYR A 118     -39.823 -59.154  52.345  1.00 33.51           C  
ATOM    904  O   TYR A 118     -40.380 -58.617  53.308  1.00 35.53           O  
ATOM    905  CB  TYR A 118     -37.441 -58.376  52.564  1.00 29.54           C  
ATOM    906  CG  TYR A 118     -36.239 -57.794  51.866  1.00 34.00           C  
ATOM    907  CD1 TYR A 118     -35.452 -58.576  51.031  1.00 34.65           C  
ATOM    908  CD2 TYR A 118     -35.907 -56.456  52.017  1.00 32.22           C  
ATOM    909  CE1 TYR A 118     -34.362 -58.043  50.377  1.00 32.47           C  
ATOM    910  CE2 TYR A 118     -34.819 -55.914  51.368  1.00 35.09           C  
ATOM    911  CZ  TYR A 118     -34.050 -56.712  50.549  1.00 36.40           C  
ATOM    912  OH  TYR A 118     -32.962 -56.178  49.898  1.00 39.10           O  
ATOM    913  N   ASN A 119     -40.187 -60.337  51.844  1.00 34.03           N  
ATOM    914  CA  ASN A 119     -41.309 -61.124  52.361  1.00 34.64           C  
ATOM    915  C   ASN A 119     -42.622 -60.348  52.304  1.00 36.78           C  
ATOM    916  O   ASN A 119     -43.475 -60.482  53.185  1.00 37.10           O  
ATOM    917  CB  ASN A 119     -41.042 -61.616  53.787  1.00 32.50           C  
ATOM    918  CG  ASN A 119     -39.861 -62.569  53.868  1.00 36.07           C  
ATOM    919  OD1 ASN A 119     -38.740 -62.162  54.174  1.00 35.25           O  
ATOM    920  ND2 ASN A 119     -40.110 -63.845  53.596  1.00 41.74           N  
ATOM    921  N   GLY A 120     -42.803 -59.540  51.262  1.00 29.16           N  
ATOM    922  CA  GLY A 120     -44.015 -58.765  51.111  1.00 34.04           C  
ATOM    923  C   GLY A 120     -44.090 -57.527  51.969  1.00 33.18           C  
ATOM    924  O   GLY A 120     -45.130 -56.860  51.979  1.00 37.11           O  
ATOM    925  N   SER A 121     -43.022 -57.196  52.688  1.00 32.16           N  
ATOM    926  CA  SER A 121     -43.007 -56.043  53.561  1.00 37.19           C  
ATOM    927  C   SER A 121     -41.908 -55.074  53.133  1.00 36.20           C  
ATOM    928  O   SER A 121     -40.824 -55.507  52.728  1.00 30.40           O  
ATOM    929  CB  SER A 121     -42.798 -56.472  55.019  1.00 32.19           C  
ATOM    930  OG  SER A 121     -43.897 -57.227  55.495  1.00 43.54           O  
ATOM    931  N   PRO A 122     -42.156 -53.768  53.206  1.00 33.57           N  
ATOM    932  CA  PRO A 122     -41.208 -52.806  52.634  1.00 34.27           C  
ATOM    933  C   PRO A 122     -40.006 -52.578  53.536  1.00 40.92           C  
ATOM    934  O   PRO A 122     -40.114 -52.558  54.765  1.00 42.25           O  
ATOM    935  CB  PRO A 122     -42.049 -51.531  52.496  1.00 34.86           C  
ATOM    936  CG  PRO A 122     -43.028 -51.629  53.622  1.00 43.49           C  
ATOM    937  CD  PRO A 122     -43.320 -53.102  53.818  1.00 40.93           C  
ATOM    938  N   SER A 123     -38.846 -52.407  52.906  1.00 38.55           N  
ATOM    939  CA  SER A 123     -37.604 -52.131  53.615  1.00 43.01           C  
ATOM    940  C   SER A 123     -37.171 -50.677  53.495  1.00 39.19           C  
ATOM    941  O   SER A 123     -36.700 -50.092  54.475  1.00 37.03           O  
ATOM    942  CB  SER A 123     -36.488 -53.045  53.098  1.00 37.39           C  
ATOM    943  OG  SER A 123     -35.376 -53.044  53.975  1.00 49.05           O  
ATOM    944  N   GLY A 124     -37.331 -50.082  52.319  1.00 39.91           N  
ATOM    945  CA  GLY A 124     -36.969 -48.691  52.109  1.00 36.08           C  
ATOM    946  C   GLY A 124     -37.320 -48.279  50.696  1.00 36.41           C  
ATOM    947  O   GLY A 124     -37.751 -49.095  49.874  1.00 36.08           O  
ATOM    948  N   VAL A 125     -37.125 -46.988  50.420  1.00 32.62           N  
ATOM    949  CA  VAL A 125     -37.473 -46.400  49.131  1.00 35.43           C  
ATOM    950  C   VAL A 125     -36.348 -45.472  48.686  1.00 31.88           C  
ATOM    951  O   VAL A 125     -35.683 -44.846  49.519  1.00 35.23           O  
ATOM    952  CB  VAL A 125     -38.826 -45.652  49.196  1.00 33.01           C  
ATOM    953  CG1 VAL A 125     -38.705 -44.358  49.988  1.00 36.86           C  
ATOM    954  CG2 VAL A 125     -39.370 -45.383  47.800  1.00 33.40           C  
ATOM    955  N   TYR A 126     -36.129 -45.392  47.372  1.00 31.14           N  
ATOM    956  CA  TYR A 126     -35.026 -44.606  46.831  1.00 35.27           C  
ATOM    957  C   TYR A 126     -35.233 -44.376  45.340  1.00 34.25           C  
ATOM    958  O   TYR A 126     -36.007 -45.079  44.684  1.00 32.49           O  
ATOM    959  CB  TYR A 126     -33.679 -45.293  47.084  1.00 35.78           C  
ATOM    960  CG  TYR A 126     -33.550 -46.671  46.471  1.00 34.73           C  
ATOM    961  CD1 TYR A 126     -33.106 -46.832  45.165  1.00 33.43           C  
ATOM    962  CD2 TYR A 126     -33.854 -47.814  47.203  1.00 34.47           C  
ATOM    963  CE1 TYR A 126     -32.979 -48.087  44.604  1.00 38.84           C  
ATOM    964  CE2 TYR A 126     -33.727 -49.076  46.644  1.00 31.75           C  
ATOM    965  CZ  TYR A 126     -33.289 -49.205  45.343  1.00 35.43           C  
ATOM    966  OH  TYR A 126     -33.159 -50.455  44.777  1.00 37.47           O  
ATOM    967  N   GLN A 127     -34.514 -43.387  44.811  1.00 34.81           N  
ATOM    968  CA  GLN A 127     -34.601 -43.027  43.403  1.00 35.40           C  
ATOM    969  C   GLN A 127     -33.643 -43.867  42.571  1.00 33.36           C  
ATOM    970  O   GLN A 127     -32.570 -44.261  43.031  1.00 38.97           O  
ATOM    971  CB  GLN A 127     -34.291 -41.544  43.196  1.00 35.66           C  
ATOM    972  CG  GLN A 127     -35.510 -40.649  43.164  1.00 41.78           C  
ATOM    973  CD  GLN A 127     -36.469 -41.002  42.044  1.00 36.34           C  
ATOM    974  OE1 GLN A 127     -37.348 -41.848  42.208  1.00 37.70           O  
ATOM    975  NE2 GLN A 127     -36.308 -40.350  40.899  1.00 36.45           N  
ATOM    976  N   CYS A 128     -34.041 -44.131  41.331  1.00 33.27           N  
ATOM    977  CA  CYS A 128     -33.255 -44.971  40.440  1.00 33.82           C  
ATOM    978  C   CYS A 128     -33.349 -44.412  39.031  1.00 33.50           C  
ATOM    979  O   CYS A 128     -34.260 -43.647  38.709  1.00 34.42           O  
ATOM    980  CB  CYS A 128     -33.739 -46.426  40.468  1.00 25.84           C  
ATOM    981  SG  CYS A 128     -32.658 -47.567  41.340  1.00 50.93           S  
ATOM    982  N   ALA A 129     -32.395 -44.806  38.190  1.00 36.62           N  
ATOM    983  CA  ALA A 129     -32.400 -44.453  36.779  1.00 35.39           C  
ATOM    984  C   ALA A 129     -32.124 -45.696  35.951  1.00 31.08           C  
ATOM    985  O   ALA A 129     -31.247 -46.496  36.290  1.00 34.98           O  
ATOM    986  CB  ALA A 129     -31.358 -43.374  36.449  1.00 36.99           C  
ATOM    987  N   MET A 130     -32.891 -45.861  34.879  1.00 31.63           N  
ATOM    988  CA  MET A 130     -32.608 -46.891  33.887  1.00 35.78           C  
ATOM    989  C   MET A 130     -31.354 -46.487  33.123  1.00 37.56           C  
ATOM    990  O   MET A 130     -31.393 -45.572  32.294  1.00 38.46           O  
ATOM    991  CB  MET A 130     -33.801 -47.060  32.949  1.00 35.12           C  
ATOM    992  CG  MET A 130     -33.676 -48.193  31.940  1.00 32.20           C  
ATOM    993  SD  MET A 130     -33.571 -49.819  32.716  1.00 49.15           S  
ATOM    994  CE  MET A 130     -35.097 -49.871  33.656  1.00 38.64           C  
ATOM    995  N   ARG A 131     -30.233 -47.145  33.421  1.00 35.54           N  
ATOM    996  CA  ARG A 131     -28.985 -46.829  32.750  1.00 35.82           C  
ATOM    997  C   ARG A 131     -29.107 -47.111  31.253  1.00 37.56           C  
ATOM    998  O   ARG A 131     -29.944 -47.913  30.829  1.00 34.53           O  
ATOM    999  CB  ARG A 131     -27.837 -47.640  33.349  1.00 33.26           C  
ATOM   1000  CG  ARG A 131     -27.665 -47.496  34.855  1.00 36.03           C  
ATOM   1001  CD  ARG A 131     -27.458 -46.052  35.275  1.00 35.44           C  
ATOM   1002  NE  ARG A 131     -26.422 -45.383  34.497  1.00 42.24           N  
ATOM   1003  CZ  ARG A 131     -26.060 -44.120  34.685  1.00 42.82           C  
ATOM   1004  NH1 ARG A 131     -26.651 -43.400  35.628  1.00 34.48           N  
ATOM   1005  NH2 ARG A 131     -25.112 -43.575  33.934  1.00 38.72           N  
ATOM   1006  N   PRO A 132     -28.289 -46.446  30.431  1.00 36.78           N  
ATOM   1007  CA  PRO A 132     -28.340 -46.708  28.983  1.00 34.58           C  
ATOM   1008  C   PRO A 132     -28.148 -48.170  28.619  1.00 37.66           C  
ATOM   1009  O   PRO A 132     -28.691 -48.618  27.601  1.00 39.06           O  
ATOM   1010  CB  PRO A 132     -27.207 -45.833  28.434  1.00 32.73           C  
ATOM   1011  CG  PRO A 132     -27.118 -44.706  29.401  1.00 34.97           C  
ATOM   1012  CD  PRO A 132     -27.416 -45.303  30.753  1.00 36.16           C  
ATOM   1013  N   ASN A 133     -27.402 -48.932  29.419  1.00 37.85           N  
ATOM   1014  CA  ASN A 133     -27.226 -50.358  29.175  1.00 35.87           C  
ATOM   1015  C   ASN A 133     -28.354 -51.202  29.771  1.00 40.70           C  
ATOM   1016  O   ASN A 133     -28.194 -52.420  29.920  1.00 38.74           O  
ATOM   1017  CB  ASN A 133     -25.865 -50.822  29.705  1.00 37.37           C  
ATOM   1018  CG  ASN A 133     -25.760 -50.743  31.215  1.00 38.61           C  
ATOM   1019  OD1 ASN A 133     -26.599 -50.141  31.882  1.00 39.70           O  
ATOM   1020  ND2 ASN A 133     -24.713 -51.351  31.764  1.00 40.55           N  
ATOM   1021  N   PHE A 134     -29.475 -50.563  30.121  1.00 34.60           N  
ATOM   1022  CA  PHE A 134     -30.710 -51.229  30.537  1.00 38.95           C  
ATOM   1023  C   PHE A 134     -30.566 -51.974  31.859  1.00 33.82           C  
ATOM   1024  O   PHE A 134     -31.277 -52.950  32.108  1.00 31.04           O  
ATOM   1025  CB  PHE A 134     -31.225 -52.181  29.458  1.00 32.69           C  
ATOM   1026  CG  PHE A 134     -31.726 -51.489  28.229  1.00 38.36           C  
ATOM   1027  CD1 PHE A 134     -32.994 -50.932  28.200  1.00 39.59           C  
ATOM   1028  CD2 PHE A 134     -30.934 -51.403  27.100  1.00 36.48           C  
ATOM   1029  CE1 PHE A 134     -33.459 -50.297  27.066  1.00 36.32           C  
ATOM   1030  CE2 PHE A 134     -31.392 -50.771  25.964  1.00 39.32           C  
ATOM   1031  CZ  PHE A 134     -32.656 -50.216  25.946  1.00 36.76           C  
ATOM   1032  N   THR A 135     -29.662 -51.518  32.715  1.00 31.44           N  
ATOM   1033  CA  THR A 135     -29.578 -51.970  34.093  1.00 36.14           C  
ATOM   1034  C   THR A 135     -29.898 -50.806  35.023  1.00 32.93           C  
ATOM   1035  O   THR A 135     -29.978 -49.650  34.603  1.00 37.34           O  
ATOM   1036  CB  THR A 135     -28.187 -52.537  34.398  1.00 35.38           C  
ATOM   1037  OG1 THR A 135     -27.221 -51.481  34.361  1.00 34.82           O  
ATOM   1038  CG2 THR A 135     -27.810 -53.596  33.373  1.00 35.41           C  
ATOM   1039  N   ILE A 136     -30.102 -51.123  36.300  1.00 37.37           N  
ATOM   1040  CA  ILE A 136     -30.239 -50.097  37.325  1.00 38.54           C  
ATOM   1041  C   ILE A 136     -29.266 -50.400  38.454  1.00 36.46           C  
ATOM   1042  O   ILE A 136     -28.928 -51.558  38.725  1.00 35.83           O  
ATOM   1043  CB  ILE A 136     -31.681 -49.961  37.871  1.00 38.86           C  
ATOM   1044  CG1 ILE A 136     -32.033 -51.095  38.837  1.00 36.60           C  
ATOM   1045  CG2 ILE A 136     -32.682 -49.894  36.733  1.00 29.21           C  
ATOM   1046  CD1 ILE A 136     -33.427 -50.965  39.408  1.00 31.35           C  
ATOM   1047  N   LYS A 137     -28.806 -49.333  39.106  1.00 35.00           N  
ATOM   1048  CA  LYS A 137     -27.882 -49.431  40.232  1.00 37.41           C  
ATOM   1049  C   LYS A 137     -28.701 -49.311  41.514  1.00 33.38           C  
ATOM   1050  O   LYS A 137     -28.736 -48.273  42.173  1.00 34.55           O  
ATOM   1051  CB  LYS A 137     -26.806 -48.355  40.137  1.00 38.69           C  
ATOM   1052  CG  LYS A 137     -26.275 -48.144  38.729  1.00 40.53           C  
ATOM   1053  CD  LYS A 137     -24.926 -47.447  38.749  1.00 40.91           C  
ATOM   1054  CE  LYS A 137     -23.917 -48.180  37.879  1.00 51.10           C  
ATOM   1055  NZ  LYS A 137     -22.518 -47.832  38.252  1.00 55.22           N  
ATOM   1056  N   GLY A 138     -29.382 -50.403  41.857  1.00 38.27           N  
ATOM   1057  CA  GLY A 138     -30.247 -50.441  43.015  1.00 33.07           C  
ATOM   1058  C   GLY A 138     -29.553 -50.996  44.245  1.00 33.99           C  
ATOM   1059  O   GLY A 138     -28.331 -51.147  44.304  1.00 32.14           O  
ATOM   1060  N   SER A 139     -30.369 -51.295  45.254  1.00 33.05           N  
ATOM   1061  CA  SER A 139     -29.916 -51.911  46.499  1.00 34.95           C  
ATOM   1062  C   SER A 139     -30.828 -53.112  46.727  1.00 30.41           C  
ATOM   1063  O   SER A 139     -31.959 -52.959  47.198  1.00 31.59           O  
ATOM   1064  CB  SER A 139     -29.967 -50.923  47.662  1.00 35.44           C  
ATOM   1065  OG  SER A 139     -29.200 -51.374  48.765  1.00 40.14           O  
ATOM   1066  N   PHE A 140     -30.335 -54.298  46.375  1.00 34.12           N  
ATOM   1067  CA  PHE A 140     -31.149 -55.508  46.338  1.00 32.96           C  
ATOM   1068  C   PHE A 140     -30.395 -56.649  47.003  1.00 38.55           C  
ATOM   1069  O   PHE A 140     -29.283 -56.986  46.584  1.00 41.09           O  
ATOM   1070  CB  PHE A 140     -31.510 -55.885  44.895  1.00 36.09           C  
ATOM   1071  CG  PHE A 140     -32.579 -55.020  44.282  1.00 32.73           C  
ATOM   1072  CD1 PHE A 140     -33.847 -54.984  44.830  1.00 34.09           C  
ATOM   1073  CD2 PHE A 140     -32.326 -54.268  43.143  1.00 37.72           C  
ATOM   1074  CE1 PHE A 140     -34.840 -54.204  44.273  1.00 34.44           C  
ATOM   1075  CE2 PHE A 140     -33.320 -53.484  42.576  1.00 36.18           C  
ATOM   1076  CZ  PHE A 140     -34.579 -53.453  43.145  1.00 26.50           C  
ATOM   1077  N   LEU A 141     -30.997 -57.239  48.029  1.00 33.24           N  
ATOM   1078  CA  LEU A 141     -30.540 -58.491  48.612  1.00 33.70           C  
ATOM   1079  C   LEU A 141     -31.451 -59.614  48.135  1.00 32.74           C  
ATOM   1080  O   LEU A 141     -32.469 -59.377  47.480  1.00 29.96           O  
ATOM   1081  CB  LEU A 141     -30.522 -58.401  50.142  1.00 36.45           C  
ATOM   1082  CG  LEU A 141     -29.636 -57.271  50.672  1.00 34.82           C  
ATOM   1083  CD1 LEU A 141     -29.900 -57.008  52.143  1.00 36.46           C  
ATOM   1084  CD2 LEU A 141     -28.169 -57.598  50.437  1.00 30.65           C  
ATOM   1085  N   ASN A 142     -31.075 -60.849  48.455  1.00 35.42           N  
ATOM   1086  CA  ASN A 142     -31.879 -61.988  48.031  1.00 44.34           C  
ATOM   1087  C   ASN A 142     -33.247 -61.942  48.692  1.00 36.13           C  
ATOM   1088  O   ASN A 142     -33.364 -61.622  49.873  1.00 38.54           O  
ATOM   1089  CB  ASN A 142     -31.153 -63.301  48.342  1.00 44.48           C  
ATOM   1090  CG  ASN A 142     -31.773 -64.499  47.631  1.00 47.64           C  
ATOM   1091  OD1 ASN A 142     -32.195 -65.464  48.273  1.00 51.38           O  
ATOM   1092  ND2 ASN A 142     -31.830 -64.443  46.306  1.00 45.39           N  
ATOM   1093  N   GLY A 143     -34.284 -62.244  47.914  1.00 37.90           N  
ATOM   1094  CA  GLY A 143     -35.655 -62.112  48.358  1.00 35.22           C  
ATOM   1095  C   GLY A 143     -36.329 -60.826  47.931  1.00 35.32           C  
ATOM   1096  O   GLY A 143     -37.546 -60.695  48.117  1.00 29.40           O  
ATOM   1097  N   SER A 144     -35.587 -59.875  47.360  1.00 31.27           N  
ATOM   1098  CA  SER A 144     -36.173 -58.603  46.955  1.00 30.30           C  
ATOM   1099  C   SER A 144     -36.932 -58.687  45.637  1.00 27.43           C  
ATOM   1100  O   SER A 144     -37.694 -57.766  45.324  1.00 30.22           O  
ATOM   1101  CB  SER A 144     -35.083 -57.534  46.850  1.00 33.70           C  
ATOM   1102  OG  SER A 144     -33.934 -58.050  46.202  1.00 33.89           O  
ATOM   1103  N   CYS A 145     -36.738 -59.759  44.865  1.00 29.48           N  
ATOM   1104  CA  CYS A 145     -37.459 -59.949  43.611  1.00 29.34           C  
ATOM   1105  C   CYS A 145     -38.954 -59.755  43.815  1.00 33.44           C  
ATOM   1106  O   CYS A 145     -39.526 -60.221  44.803  1.00 30.22           O  
ATOM   1107  CB  CYS A 145     -37.195 -61.347  43.048  1.00 32.76           C  
ATOM   1108  SG  CYS A 145     -35.677 -61.524  42.102  1.00 48.53           S  
ATOM   1109  N   GLY A 146     -39.582 -59.065  42.866  1.00 28.34           N  
ATOM   1110  CA  GLY A 146     -40.953 -58.641  43.007  1.00 33.15           C  
ATOM   1111  C   GLY A 146     -41.121 -57.214  43.479  1.00 28.32           C  
ATOM   1112  O   GLY A 146     -42.206 -56.643  43.310  1.00 27.01           O  
ATOM   1113  N   SER A 147     -40.086 -56.628  44.082  1.00 27.64           N  
ATOM   1114  CA  SER A 147     -40.087 -55.197  44.348  1.00 23.29           C  
ATOM   1115  C   SER A 147     -40.292 -54.438  43.044  1.00 27.82           C  
ATOM   1116  O   SER A 147     -39.719 -54.787  42.008  1.00 26.14           O  
ATOM   1117  CB  SER A 147     -38.772 -54.780  45.005  1.00 22.73           C  
ATOM   1118  OG  SER A 147     -38.506 -55.564  46.153  1.00 24.14           O  
ATOM   1119  N   VAL A 148     -41.123 -53.405  43.092  1.00 21.49           N  
ATOM   1120  CA  VAL A 148     -41.513 -52.686  41.889  1.00 27.68           C  
ATOM   1121  C   VAL A 148     -40.901 -51.295  41.894  1.00 29.20           C  
ATOM   1122  O   VAL A 148     -40.608 -50.715  42.946  1.00 27.55           O  
ATOM   1123  CB  VAL A 148     -43.047 -52.604  41.736  1.00 26.16           C  
ATOM   1124  CG1 VAL A 148     -43.609 -53.961  41.332  1.00 29.30           C  
ATOM   1125  CG2 VAL A 148     -43.683 -52.114  43.025  1.00 29.14           C  
ATOM   1126  N   GLY A 149     -40.687 -50.773  40.689  1.00 28.71           N  
ATOM   1127  CA  GLY A 149     -40.318 -49.387  40.483  1.00 29.04           C  
ATOM   1128  C   GLY A 149     -41.504 -48.650  39.894  1.00 30.90           C  
ATOM   1129  O   GLY A 149     -42.316 -49.238  39.174  1.00 29.13           O  
ATOM   1130  N   PHE A 150     -41.608 -47.358  40.195  1.00 28.84           N  
ATOM   1131  CA  PHE A 150     -42.838 -46.652  39.868  1.00 29.87           C  
ATOM   1132  C   PHE A 150     -42.606 -45.149  39.851  1.00 31.63           C  
ATOM   1133  O   PHE A 150     -41.655 -44.635  40.446  1.00 28.55           O  
ATOM   1134  CB  PHE A 150     -43.950 -47.003  40.863  1.00 30.32           C  
ATOM   1135  CG  PHE A 150     -43.621 -46.653  42.293  1.00 26.82           C  
ATOM   1136  CD1 PHE A 150     -42.778 -47.457  43.051  1.00 28.02           C  
ATOM   1137  CD2 PHE A 150     -44.166 -45.526  42.884  1.00 26.01           C  
ATOM   1138  CE1 PHE A 150     -42.482 -47.135  44.367  1.00 29.62           C  
ATOM   1139  CE2 PHE A 150     -43.876 -45.200  44.198  1.00 33.79           C  
ATOM   1140  CZ  PHE A 150     -43.033 -46.006  44.940  1.00 29.67           C  
ATOM   1141  N   ASN A 151     -43.501 -44.457  39.149  1.00 34.63           N  
ATOM   1142  CA  ASN A 151     -43.661 -43.015  39.246  1.00 36.48           C  
ATOM   1143  C   ASN A 151     -45.101 -42.718  39.634  1.00 38.63           C  
ATOM   1144  O   ASN A 151     -46.008 -43.508  39.355  1.00 39.14           O  
ATOM   1145  CB  ASN A 151     -43.323 -42.303  37.931  1.00 39.60           C  
ATOM   1146  CG  ASN A 151     -41.837 -42.261  37.653  1.00 35.58           C  
ATOM   1147  OD1 ASN A 151     -41.139 -41.348  38.091  1.00 40.97           O  
ATOM   1148  ND2 ASN A 151     -41.344 -43.246  36.913  1.00 34.98           N  
ATOM   1149  N   ILE A 152     -45.311 -41.574  40.279  1.00 36.42           N  
ATOM   1150  CA  ILE A 152     -46.640 -41.148  40.700  1.00 43.36           C  
ATOM   1151  C   ILE A 152     -46.937 -39.787  40.088  1.00 43.84           C  
ATOM   1152  O   ILE A 152     -46.200 -38.819  40.324  1.00 45.11           O  
ATOM   1153  CB  ILE A 152     -46.766 -41.099  42.232  1.00 37.92           C  
ATOM   1154  CG1 ILE A 152     -46.460 -42.472  42.825  1.00 35.18           C  
ATOM   1155  CG2 ILE A 152     -48.169 -40.658  42.630  1.00 38.49           C  
ATOM   1156  CD1 ILE A 152     -46.270 -42.461  44.316  1.00 35.77           C  
ATOM   1157  N   ASP A 153     -48.011 -39.722  39.298  1.00 48.81           N  
ATOM   1158  CA  ASP A 153     -48.507 -38.471  38.737  1.00 49.91           C  
ATOM   1159  C   ASP A 153     -49.996 -38.362  39.021  1.00 50.39           C  
ATOM   1160  O   ASP A 153     -50.782 -39.145  38.481  1.00 54.79           O  
ATOM   1161  CB  ASP A 153     -48.251 -38.392  37.228  1.00 47.90           C  
ATOM   1162  N   TYR A 154     -50.373 -37.392  39.856  1.00 52.13           N  
ATOM   1163  CA  TYR A 154     -51.765 -37.077  40.188  1.00 54.26           C  
ATOM   1164  C   TYR A 154     -52.528 -38.327  40.625  1.00 58.02           C  
ATOM   1165  O   TYR A 154     -53.506 -38.757  39.998  1.00 65.91           O  
ATOM   1166  CB  TYR A 154     -52.466 -36.374  39.024  1.00 55.73           C  
ATOM   1167  N   ASP A 155     -52.024 -38.912  41.721  1.00 54.20           N  
ATOM   1168  CA  ASP A 155     -52.629 -40.037  42.435  1.00 53.26           C  
ATOM   1169  C   ASP A 155     -52.723 -41.295  41.582  1.00 51.13           C  
ATOM   1170  O   ASP A 155     -53.346 -42.277  41.992  1.00 52.07           O  
ATOM   1171  CB  ASP A 155     -54.016 -39.658  42.980  1.00 61.26           C  
ATOM   1172  N   CYS A 156     -52.097 -41.283  40.412  1.00 50.42           N  
ATOM   1173  CA  CYS A 156     -51.990 -42.461  39.563  1.00 50.71           C  
ATOM   1174  C   CYS A 156     -50.573 -43.009  39.641  1.00 46.61           C  
ATOM   1175  O   CYS A 156     -49.606 -42.283  39.389  1.00 47.32           O  
ATOM   1176  CB  CYS A 156     -52.348 -42.137  38.112  1.00 46.22           C  
ATOM   1177  SG  CYS A 156     -52.273 -43.564  37.011  1.00 54.89           S  
ATOM   1178  N   VAL A 157     -50.455 -44.286  39.991  1.00 42.65           N  
ATOM   1179  CA  VAL A 157     -49.164 -44.951  40.104  1.00 43.20           C  
ATOM   1180  C   VAL A 157     -48.853 -45.608  38.765  1.00 37.97           C  
ATOM   1181  O   VAL A 157     -49.434 -46.639  38.418  1.00 40.75           O  
ATOM   1182  CB  VAL A 157     -49.158 -45.980  41.239  1.00 38.91           C  
ATOM   1183  CG1 VAL A 157     -47.805 -46.671  41.308  1.00 37.92           C  
ATOM   1184  CG2 VAL A 157     -49.498 -45.312  42.560  1.00 40.94           C  
ATOM   1185  N   SER A 158     -47.935 -45.014  38.010  1.00 33.58           N  
ATOM   1186  CA  SER A 158     -47.413 -45.639  36.801  1.00 37.68           C  
ATOM   1187  C   SER A 158     -46.328 -46.626  37.213  1.00 33.57           C  
ATOM   1188  O   SER A 158     -45.210 -46.223  37.547  1.00 35.32           O  
ATOM   1189  CB  SER A 158     -46.868 -44.596  35.827  1.00 35.71           C  
ATOM   1190  OG  SER A 158     -47.917 -43.883  35.196  1.00 40.14           O  
ATOM   1191  N   PHE A 159     -46.665 -47.915  37.207  1.00 36.00           N  
ATOM   1192  CA  PHE A 159     -45.691 -48.969  37.462  1.00 34.16           C  
ATOM   1193  C   PHE A 159     -44.835 -49.199  36.220  1.00 37.60           C  
ATOM   1194  O   PHE A 159     -45.364 -49.367  35.115  1.00 37.44           O  
ATOM   1195  CB  PHE A 159     -46.401 -50.262  37.866  1.00 30.69           C  
ATOM   1196  CG  PHE A 159     -46.991 -50.228  39.254  1.00 32.88           C  
ATOM   1197  CD1 PHE A 159     -46.190 -50.439  40.364  1.00 34.39           C  
ATOM   1198  CD2 PHE A 159     -48.346 -50.006  39.448  1.00 28.17           C  
ATOM   1199  CE1 PHE A 159     -46.723 -50.416  41.642  1.00 29.45           C  
ATOM   1200  CE2 PHE A 159     -48.886 -49.983  40.723  1.00 35.76           C  
ATOM   1201  CZ  PHE A 159     -48.073 -50.188  41.822  1.00 31.67           C  
ATOM   1202  N   CYS A 160     -43.510 -49.225  36.403  1.00 30.55           N  
ATOM   1203  CA  CYS A 160     -42.580 -49.362  35.285  1.00 38.72           C  
ATOM   1204  C   CYS A 160     -41.515 -50.438  35.457  1.00 36.43           C  
ATOM   1205  O   CYS A 160     -40.907 -50.833  34.453  1.00 31.10           O  
ATOM   1206  CB  CYS A 160     -41.867 -48.026  35.003  1.00 39.82           C  
ATOM   1207  SG  CYS A 160     -40.716 -47.490  36.296  1.00 33.17           S  
ATOM   1208  N   TYR A 161     -41.259 -50.924  36.669  1.00 34.59           N  
ATOM   1209  CA  TYR A 161     -40.168 -51.861  36.891  1.00 30.11           C  
ATOM   1210  C   TYR A 161     -40.602 -52.937  37.876  1.00 35.44           C  
ATOM   1211  O   TYR A 161     -41.382 -52.677  38.794  1.00 31.03           O  
ATOM   1212  CB  TYR A 161     -38.913 -51.133  37.408  1.00 25.78           C  
ATOM   1213  CG  TYR A 161     -37.705 -52.023  37.595  1.00 26.42           C  
ATOM   1214  CD1 TYR A 161     -36.952 -52.446  36.507  1.00 28.82           C  
ATOM   1215  CD2 TYR A 161     -37.309 -52.432  38.862  1.00 25.46           C  
ATOM   1216  CE1 TYR A 161     -35.842 -53.259  36.676  1.00 27.43           C  
ATOM   1217  CE2 TYR A 161     -36.202 -53.245  39.039  1.00 25.81           C  
ATOM   1218  CZ  TYR A 161     -35.473 -53.655  37.942  1.00 31.41           C  
ATOM   1219  OH  TYR A 161     -34.370 -54.464  38.118  1.00 27.47           O  
ATOM   1220  N   MET A 162     -40.109 -54.156  37.650  1.00 29.29           N  
ATOM   1221  CA  MET A 162     -40.237 -55.259  38.598  1.00 30.09           C  
ATOM   1222  C   MET A 162     -38.908 -55.993  38.621  1.00 29.91           C  
ATOM   1223  O   MET A 162     -38.397 -56.379  37.567  1.00 27.82           O  
ATOM   1224  CB  MET A 162     -41.378 -56.210  38.224  1.00 31.87           C  
ATOM   1225  CG  MET A 162     -41.338 -57.534  38.976  1.00 35.29           C  
ATOM   1226  SD  MET A 162     -42.899 -58.432  38.943  1.00 38.13           S  
ATOM   1227  CE  MET A 162     -43.608 -57.914  40.505  1.00 31.10           C  
ATOM   1228  N   HIS A 163     -38.348 -56.179  39.812  1.00 24.86           N  
ATOM   1229  CA  HIS A 163     -36.983 -56.677  39.923  1.00 28.69           C  
ATOM   1230  C   HIS A 163     -36.931 -58.183  39.706  1.00 33.50           C  
ATOM   1231  O   HIS A 163     -37.784 -58.924  40.200  1.00 29.30           O  
ATOM   1232  CB  HIS A 163     -36.403 -56.315  41.288  1.00 25.30           C  
ATOM   1233  CG  HIS A 163     -34.957 -56.668  41.442  1.00 25.50           C  
ATOM   1234  ND1 HIS A 163     -34.497 -57.489  42.449  1.00 27.69           N  
ATOM   1235  CD2 HIS A 163     -33.869 -56.310  40.721  1.00 28.25           C  
ATOM   1236  CE1 HIS A 163     -33.187 -57.622  42.341  1.00 33.08           C  
ATOM   1237  NE2 HIS A 163     -32.781 -56.916  41.301  1.00 33.38           N  
ATOM   1238  N   HIS A 164     -35.917 -58.637  38.977  1.00 31.67           N  
ATOM   1239  CA  HIS A 164     -35.802 -60.044  38.631  1.00 28.83           C  
ATOM   1240  C   HIS A 164     -34.469 -60.679  38.996  1.00 27.53           C  
ATOM   1241  O   HIS A 164     -34.454 -61.861  39.341  1.00 33.96           O  
ATOM   1242  CB  HIS A 164     -36.050 -60.249  37.127  1.00 33.29           C  
ATOM   1243  CG  HIS A 164     -37.496 -60.213  36.737  1.00 31.07           C  
ATOM   1244  ND1 HIS A 164     -38.187 -61.339  36.344  1.00 30.95           N  
ATOM   1245  CD2 HIS A 164     -38.380 -59.189  36.675  1.00 32.92           C  
ATOM   1246  CE1 HIS A 164     -39.434 -61.010  36.056  1.00 30.63           C  
ATOM   1247  NE2 HIS A 164     -39.578 -59.712  36.251  1.00 32.32           N  
ATOM   1248  N   MET A 165     -33.355 -59.953  38.933  1.00 29.73           N  
ATOM   1249  CA  MET A 165     -32.083 -60.628  39.151  1.00 35.71           C  
ATOM   1250  C   MET A 165     -30.976 -59.628  39.435  1.00 29.59           C  
ATOM   1251  O   MET A 165     -31.117 -58.422  39.216  1.00 31.06           O  
ATOM   1252  CB  MET A 165     -31.703 -61.495  37.949  1.00 34.54           C  
ATOM   1253  CG  MET A 165     -31.376 -60.717  36.688  1.00 36.56           C  
ATOM   1254  SD  MET A 165     -31.535 -61.782  35.250  1.00 59.68           S  
ATOM   1255  CE  MET A 165     -33.110 -62.533  35.638  1.00 50.50           C  
ATOM   1256  N   GLU A 166     -29.863 -60.170  39.919  1.00 30.56           N  
ATOM   1257  CA  GLU A 166     -28.653 -59.423  40.234  1.00 32.86           C  
ATOM   1258  C   GLU A 166     -27.551 -59.879  39.286  1.00 41.04           C  
ATOM   1259  O   GLU A 166     -27.264 -61.077  39.194  1.00 38.82           O  
ATOM   1260  CB  GLU A 166     -28.248 -59.650  41.691  1.00 39.65           C  
ATOM   1261  CG  GLU A 166     -27.044 -58.859  42.160  1.00 45.43           C  
ATOM   1262  CD  GLU A 166     -26.593 -59.257  43.556  1.00 49.47           C  
ATOM   1263  OE1 GLU A 166     -27.395 -59.854  44.306  1.00 51.05           O  
ATOM   1264  OE2 GLU A 166     -25.428 -58.978  43.901  1.00 53.46           O  
ATOM   1265  N   LEU A 167     -26.946 -58.932  38.581  1.00 39.78           N  
ATOM   1266  CA  LEU A 167     -25.897 -59.252  37.628  1.00 42.19           C  
ATOM   1267  C   LEU A 167     -24.562 -59.444  38.343  1.00 45.63           C  
ATOM   1268  O   LEU A 167     -24.362 -58.942  39.451  1.00 44.36           O  
ATOM   1269  CB  LEU A 167     -25.794 -58.149  36.575  1.00 38.26           C  
ATOM   1270  CG  LEU A 167     -26.540 -58.364  35.249  1.00 40.86           C  
ATOM   1271  CD1 LEU A 167     -27.314 -59.679  35.240  1.00 36.01           C  
ATOM   1272  CD2 LEU A 167     -27.463 -57.194  34.927  1.00 42.16           C  
ATOM   1273  N   PRO A 168     -23.628 -60.184  37.731  1.00 40.61           N  
ATOM   1274  CA  PRO A 168     -22.351 -60.458  38.411  1.00 42.77           C  
ATOM   1275  C   PRO A 168     -21.544 -59.216  38.747  1.00 43.66           C  
ATOM   1276  O   PRO A 168     -20.649 -59.300  39.597  1.00 41.83           O  
ATOM   1277  CB  PRO A 168     -21.603 -61.356  37.413  1.00 43.30           C  
ATOM   1278  CG  PRO A 168     -22.278 -61.132  36.105  1.00 49.28           C  
ATOM   1279  CD  PRO A 168     -23.715 -60.882  36.438  1.00 43.58           C  
ATOM   1280  N   THR A 169     -21.816 -58.072  38.121  1.00 41.35           N  
ATOM   1281  CA  THR A 169     -21.136 -56.840  38.498  1.00 39.79           C  
ATOM   1282  C   THR A 169     -21.822 -56.109  39.644  1.00 44.59           C  
ATOM   1283  O   THR A 169     -21.287 -55.104  40.124  1.00 42.18           O  
ATOM   1284  CB  THR A 169     -21.023 -55.891  37.302  1.00 49.12           C  
ATOM   1285  OG1 THR A 169     -20.281 -54.728  37.692  1.00 52.05           O  
ATOM   1286  CG2 THR A 169     -22.399 -55.461  36.837  1.00 44.48           C  
ATOM   1287  N   GLY A 170     -22.982 -56.579  40.091  1.00 44.97           N  
ATOM   1288  CA  GLY A 170     -23.685 -55.959  41.191  1.00 38.17           C  
ATOM   1289  C   GLY A 170     -24.824 -55.044  40.806  1.00 38.17           C  
ATOM   1290  O   GLY A 170     -25.485 -54.503  41.699  1.00 46.20           O  
ATOM   1291  N   VAL A 171     -25.071 -54.844  39.512  1.00 38.41           N  
ATOM   1292  CA  VAL A 171     -26.201 -54.038  39.065  1.00 39.71           C  
ATOM   1293  C   VAL A 171     -27.390 -54.968  38.878  1.00 34.10           C  
ATOM   1294  O   VAL A 171     -27.268 -56.184  39.058  1.00 37.34           O  
ATOM   1295  CB  VAL A 171     -25.871 -53.264  37.776  1.00 37.16           C  
ATOM   1296  CG1 VAL A 171     -24.588 -52.470  37.956  1.00 34.35           C  
ATOM   1297  CG2 VAL A 171     -25.759 -54.213  36.599  1.00 38.33           C  
ATOM   1298  N   HIS A 172     -28.546 -54.416  38.516  1.00 31.64           N  
ATOM   1299  CA  HIS A 172     -29.792 -55.164  38.576  1.00 35.82           C  
ATOM   1300  C   HIS A 172     -30.591 -55.007  37.291  1.00 34.80           C  
ATOM   1301  O   HIS A 172     -30.591 -53.946  36.660  1.00 30.75           O  
ATOM   1302  CB  HIS A 172     -30.608 -54.719  39.785  1.00 35.48           C  
ATOM   1303  CG  HIS A 172     -29.810 -54.697  41.050  1.00 33.68           C  
ATOM   1304  ND1 HIS A 172     -29.302 -53.537  41.593  1.00 38.62           N  
ATOM   1305  CD2 HIS A 172     -29.386 -55.704  41.849  1.00 35.76           C  
ATOM   1306  CE1 HIS A 172     -28.622 -53.828  42.688  1.00 39.46           C  
ATOM   1307  NE2 HIS A 172     -28.657 -55.136  42.865  1.00 38.00           N  
ATOM   1308  N   ALA A 173     -31.271 -56.089  36.913  1.00 29.99           N  
ATOM   1309  CA  ALA A 173     -32.079 -56.141  35.705  1.00 32.22           C  
ATOM   1310  C   ALA A 173     -33.480 -56.626  36.048  1.00 32.37           C  
ATOM   1311  O   ALA A 173     -33.674 -57.384  37.002  1.00 31.34           O  
ATOM   1312  CB  ALA A 173     -31.446 -57.059  34.645  1.00 30.92           C  
ATOM   1313  N   GLY A 174     -34.452 -56.171  35.269  1.00 30.09           N  
ATOM   1314  CA  GLY A 174     -35.831 -56.538  35.514  1.00 25.95           C  
ATOM   1315  C   GLY A 174     -36.692 -56.263  34.300  1.00 30.28           C  
ATOM   1316  O   GLY A 174     -36.201 -55.876  33.238  1.00 30.22           O  
ATOM   1317  N   THR A 175     -37.995 -56.462  34.478  1.00 29.33           N  
ATOM   1318  CA  THR A 175     -38.972 -56.369  33.402  1.00 28.01           C  
ATOM   1319  C   THR A 175     -39.903 -55.184  33.626  1.00 30.72           C  
ATOM   1320  O   THR A 175     -39.903 -54.555  34.687  1.00 31.68           O  
ATOM   1321  CB  THR A 175     -39.781 -57.668  33.303  1.00 28.67           C  
ATOM   1322  OG1 THR A 175     -40.587 -57.823  34.480  1.00 31.44           O  
ATOM   1323  CG2 THR A 175     -38.852 -58.859  33.185  1.00 24.62           C  
ATOM   1324  N   ASP A 176     -40.681 -54.864  32.594  1.00 29.41           N  
ATOM   1325  CA  ASP A 176     -41.880 -54.076  32.808  1.00 31.96           C  
ATOM   1326  C   ASP A 176     -42.952 -54.989  33.398  1.00 35.16           C  
ATOM   1327  O   ASP A 176     -42.743 -56.194  33.598  1.00 32.36           O  
ATOM   1328  CB  ASP A 176     -42.348 -53.414  31.512  1.00 30.51           C  
ATOM   1329  CG  ASP A 176     -42.526 -54.408  30.366  1.00 35.67           C  
ATOM   1330  OD1 ASP A 176     -43.043 -55.525  30.598  1.00 37.20           O  
ATOM   1331  OD2 ASP A 176     -42.155 -54.055  29.221  1.00 36.86           O  
ATOM   1332  N   LEU A 177     -44.132 -54.427  33.650  1.00 36.74           N  
ATOM   1333  CA  LEU A 177     -45.169 -55.200  34.317  1.00 40.22           C  
ATOM   1334  C   LEU A 177     -45.948 -56.112  33.379  1.00 36.98           C  
ATOM   1335  O   LEU A 177     -46.823 -56.848  33.853  1.00 39.71           O  
ATOM   1336  CB  LEU A 177     -46.104 -54.246  35.073  1.00 33.61           C  
ATOM   1337  CG  LEU A 177     -45.700 -53.982  36.527  1.00 37.85           C  
ATOM   1338  CD1 LEU A 177     -45.749 -55.274  37.329  1.00 36.88           C  
ATOM   1339  CD2 LEU A 177     -44.320 -53.338  36.660  1.00 36.00           C  
ATOM   1340  N   GLU A 178     -45.658 -56.069  32.084  1.00 40.43           N  
ATOM   1341  CA  GLU A 178     -46.140 -57.063  31.137  1.00 38.55           C  
ATOM   1342  C   GLU A 178     -45.121 -58.171  30.889  1.00 32.39           C  
ATOM   1343  O   GLU A 178     -45.342 -59.028  30.023  1.00 39.95           O  
ATOM   1344  CB  GLU A 178     -46.541 -56.392  29.817  1.00 42.65           C  
ATOM   1345  CG  GLU A 178     -47.778 -55.522  29.972  1.00 47.01           C  
ATOM   1346  CD  GLU A 178     -48.001 -54.564  28.820  1.00 57.31           C  
ATOM   1347  OE1 GLU A 178     -47.358 -54.722  27.763  1.00 55.08           O  
ATOM   1348  OE2 GLU A 178     -48.830 -53.644  28.983  1.00 57.93           O  
ATOM   1349  N   GLY A 179     -44.012 -58.166  31.624  1.00 32.51           N  
ATOM   1350  CA  GLY A 179     -43.090 -59.279  31.645  1.00 34.82           C  
ATOM   1351  C   GLY A 179     -41.885 -59.167  30.740  1.00 35.88           C  
ATOM   1352  O   GLY A 179     -41.052 -60.085  30.729  1.00 37.63           O  
ATOM   1353  N   ASN A 180     -41.754 -58.079  29.989  1.00 31.25           N  
ATOM   1354  CA  ASN A 180     -40.698 -57.950  28.995  1.00 37.97           C  
ATOM   1355  C   ASN A 180     -39.488 -57.260  29.612  1.00 31.90           C  
ATOM   1356  O   ASN A 180     -39.593 -56.133  30.109  1.00 32.92           O  
ATOM   1357  CB  ASN A 180     -41.211 -57.189  27.774  1.00 35.10           C  
ATOM   1358  CG  ASN A 180     -41.998 -58.077  26.835  1.00 34.91           C  
ATOM   1359  OD1 ASN A 180     -41.673 -59.252  26.667  1.00 39.14           O  
ATOM   1360  ND2 ASN A 180     -43.039 -57.526  26.222  1.00 34.03           N  
ATOM   1361  N   PHE A 181     -38.346 -57.944  29.575  1.00 30.80           N  
ATOM   1362  CA  PHE A 181     -37.127 -57.455  30.203  1.00 34.58           C  
ATOM   1363  C   PHE A 181     -36.688 -56.123  29.605  1.00 33.98           C  
ATOM   1364  O   PHE A 181     -36.969 -55.809  28.446  1.00 34.10           O  
ATOM   1365  CB  PHE A 181     -35.999 -58.477  30.033  1.00 32.16           C  
ATOM   1366  CG  PHE A 181     -35.735 -59.307  31.254  1.00 32.62           C  
ATOM   1367  CD1 PHE A 181     -36.432 -60.483  31.477  1.00 32.89           C  
ATOM   1368  CD2 PHE A 181     -34.770 -58.921  32.169  1.00 32.17           C  
ATOM   1369  CE1 PHE A 181     -36.184 -61.247  32.600  1.00 36.33           C  
ATOM   1370  CE2 PHE A 181     -34.516 -59.682  33.289  1.00 34.75           C  
ATOM   1371  CZ  PHE A 181     -35.224 -60.847  33.505  1.00 34.70           C  
ATOM   1372  N   TYR A 182     -35.994 -55.334  30.419  1.00 32.44           N  
ATOM   1373  CA  TYR A 182     -35.195 -54.224  29.924  1.00 33.17           C  
ATOM   1374  C   TYR A 182     -33.811 -54.769  29.600  1.00 34.58           C  
ATOM   1375  O   TYR A 182     -33.146 -55.341  30.472  1.00 31.45           O  
ATOM   1376  CB  TYR A 182     -35.107 -53.094  30.949  1.00 31.41           C  
ATOM   1377  CG  TYR A 182     -36.422 -52.401  31.211  1.00 34.02           C  
ATOM   1378  CD1 TYR A 182     -36.915 -51.450  30.327  1.00 31.87           C  
ATOM   1379  CD2 TYR A 182     -37.168 -52.691  32.344  1.00 35.14           C  
ATOM   1380  CE1 TYR A 182     -38.118 -50.811  30.564  1.00 31.79           C  
ATOM   1381  CE2 TYR A 182     -38.371 -52.059  32.589  1.00 30.93           C  
ATOM   1382  CZ  TYR A 182     -38.842 -51.120  31.697  1.00 38.39           C  
ATOM   1383  OH  TYR A 182     -40.042 -50.489  31.941  1.00 32.96           O  
ATOM   1384  N   GLY A 183     -33.396 -54.625  28.345  1.00 39.22           N  
ATOM   1385  CA  GLY A 183     -32.108 -55.107  27.909  1.00 35.12           C  
ATOM   1386  C   GLY A 183     -32.132 -56.551  27.453  1.00 38.15           C  
ATOM   1387  O   GLY A 183     -33.175 -57.212  27.448  1.00 34.50           O  
ATOM   1388  N   PRO A 184     -30.962 -57.074  27.073  1.00 43.95           N  
ATOM   1389  CA  PRO A 184     -30.904 -58.429  26.506  1.00 42.28           C  
ATOM   1390  C   PRO A 184     -30.906 -59.532  27.555  1.00 41.45           C  
ATOM   1391  O   PRO A 184     -30.377 -60.620  27.308  1.00 46.33           O  
ATOM   1392  CB  PRO A 184     -29.586 -58.412  25.724  1.00 39.43           C  
ATOM   1393  CG  PRO A 184     -28.719 -57.470  26.510  1.00 41.74           C  
ATOM   1394  CD  PRO A 184     -29.646 -56.408  27.059  1.00 39.54           C  
ATOM   1395  N   PHE A 185     -31.503 -59.283  28.714  1.00 41.24           N  
ATOM   1396  CA  PHE A 185     -31.383 -60.206  29.832  1.00 43.88           C  
ATOM   1397  C   PHE A 185     -32.557 -61.181  29.882  1.00 37.39           C  
ATOM   1398  O   PHE A 185     -33.630 -60.940  29.323  1.00 36.24           O  
ATOM   1399  CB  PHE A 185     -31.269 -59.434  31.147  1.00 36.95           C  
ATOM   1400  CG  PHE A 185     -30.192 -58.387  31.132  1.00 34.89           C  
ATOM   1401  CD1 PHE A 185     -28.855 -58.748  31.168  1.00 40.84           C  
ATOM   1402  CD2 PHE A 185     -30.515 -57.042  31.066  1.00 35.19           C  
ATOM   1403  CE1 PHE A 185     -27.859 -57.787  31.146  1.00 39.28           C  
ATOM   1404  CE2 PHE A 185     -29.525 -56.076  31.044  1.00 40.26           C  
ATOM   1405  CZ  PHE A 185     -28.195 -56.450  31.084  1.00 37.33           C  
ATOM   1406  N   VAL A 186     -32.325 -62.310  30.557  1.00 40.17           N  
ATOM   1407  CA  VAL A 186     -33.292 -63.395  30.663  1.00 37.60           C  
ATOM   1408  C   VAL A 186     -33.242 -63.949  32.081  1.00 41.66           C  
ATOM   1409  O   VAL A 186     -32.258 -63.778  32.804  1.00 39.85           O  
ATOM   1410  CB  VAL A 186     -33.019 -64.524  29.641  1.00 36.42           C  
ATOM   1411  CG1 VAL A 186     -33.157 -64.007  28.215  1.00 31.42           C  
ATOM   1412  CG2 VAL A 186     -31.636 -65.120  29.863  1.00 39.56           C  
ATOM   1413  N   ASP A 187     -34.320 -64.628  32.479  1.00 38.03           N  
ATOM   1414  CA  ASP A 187     -34.392 -65.208  33.821  1.00 35.00           C  
ATOM   1415  C   ASP A 187     -33.776 -66.608  33.840  1.00 37.65           C  
ATOM   1416  O   ASP A 187     -34.427 -67.621  34.098  1.00 39.03           O  
ATOM   1417  CB  ASP A 187     -35.828 -65.213  34.335  1.00 40.99           C  
ATOM   1418  CG  ASP A 187     -36.828 -65.588  33.272  1.00 40.85           C  
ATOM   1419  OD1 ASP A 187     -36.435 -65.684  32.092  1.00 36.51           O  
ATOM   1420  OD2 ASP A 187     -38.014 -65.782  33.619  1.00 38.02           O  
ATOM   1421  N   ARG A 188     -32.476 -66.632  33.556  1.00 38.64           N  
ATOM   1422  CA  ARG A 188     -31.644 -67.818  33.666  1.00 41.16           C  
ATOM   1423  C   ARG A 188     -30.412 -67.467  34.486  1.00 35.98           C  
ATOM   1424  O   ARG A 188     -29.919 -66.338  34.433  1.00 42.74           O  
ATOM   1425  CB  ARG A 188     -31.210 -68.342  32.287  1.00 39.83           C  
ATOM   1426  CG  ARG A 188     -32.345 -68.791  31.383  1.00 43.25           C  
ATOM   1427  CD  ARG A 188     -31.878 -68.880  29.937  1.00 40.43           C  
ATOM   1428  NE  ARG A 188     -30.702 -69.733  29.799  1.00 41.05           N  
ATOM   1429  CZ  ARG A 188     -29.988 -69.852  28.684  1.00 44.83           C  
ATOM   1430  NH1 ARG A 188     -30.327 -69.169  27.599  1.00 40.25           N  
ATOM   1431  NH2 ARG A 188     -28.933 -70.654  28.657  1.00 40.58           N  
ATOM   1432  N   GLN A 189     -29.916 -68.445  35.240  1.00 40.33           N  
ATOM   1433  CA  GLN A 189     -28.722 -68.257  36.055  1.00 50.12           C  
ATOM   1434  C   GLN A 189     -27.431 -68.371  35.255  1.00 48.10           C  
ATOM   1435  O   GLN A 189     -26.354 -68.473  35.854  1.00 46.85           O  
ATOM   1436  CB  GLN A 189     -28.706 -69.265  37.207  1.00 43.27           C  
ATOM   1437  N   THR A 190     -27.509 -68.359  33.928  1.00 48.57           N  
ATOM   1438  CA  THR A 190     -26.316 -68.448  33.105  1.00 45.01           C  
ATOM   1439  C   THR A 190     -25.614 -67.094  33.044  1.00 49.05           C  
ATOM   1440  O   THR A 190     -26.181 -66.052  33.385  1.00 51.15           O  
ATOM   1441  CB  THR A 190     -26.664 -68.942  31.698  1.00 51.43           C  
ATOM   1442  OG1 THR A 190     -25.497 -69.505  31.083  1.00 55.98           O  
ATOM   1443  CG2 THR A 190     -27.188 -67.799  30.837  1.00 43.37           C  
ATOM   1444  N   ALA A 191     -24.361 -67.122  32.597  1.00 52.86           N  
ATOM   1445  CA  ALA A 191     -23.499 -65.947  32.663  1.00 50.88           C  
ATOM   1446  C   ALA A 191     -24.002 -64.851  31.730  1.00 49.52           C  
ATOM   1447  O   ALA A 191     -24.011 -65.020  30.506  1.00 52.08           O  
ATOM   1448  CB  ALA A 191     -22.065 -66.332  32.312  1.00 53.51           C  
ATOM   1449  N   GLN A 192     -24.409 -63.724  32.311  1.00 46.98           N  
ATOM   1450  CA  GLN A 192     -24.850 -62.558  31.561  1.00 46.98           C  
ATOM   1451  C   GLN A 192     -24.037 -61.344  31.981  1.00 48.79           C  
ATOM   1452  O   GLN A 192     -23.632 -61.217  33.140  1.00 53.28           O  
ATOM   1453  CB  GLN A 192     -26.337 -62.257  31.783  1.00 53.23           C  
ATOM   1454  CG  GLN A 192     -27.286 -63.332  31.303  1.00 52.22           C  
ATOM   1455  CD  GLN A 192     -28.696 -63.125  31.820  1.00 48.46           C  
ATOM   1456  OE1 GLN A 192     -29.490 -62.398  31.223  1.00 43.28           O  
ATOM   1457  NE2 GLN A 192     -29.012 -63.762  32.940  1.00 46.73           N  
ATOM   1458  N   ALA A 193     -23.814 -60.446  31.028  1.00 53.45           N  
ATOM   1459  CA  ALA A 193     -23.138 -59.187  31.291  1.00 50.66           C  
ATOM   1460  C   ALA A 193     -23.827 -58.087  30.500  1.00 49.20           C  
ATOM   1461  O   ALA A 193     -24.303 -58.309  29.384  1.00 46.15           O  
ATOM   1462  CB  ALA A 193     -21.649 -59.245  30.925  1.00 52.15           C  
ATOM   1463  N   ALA A 194     -23.880 -56.901  31.094  1.00 46.86           N  
ATOM   1464  CA  ALA A 194     -24.505 -55.762  30.444  1.00 50.67           C  
ATOM   1465  C   ALA A 194     -23.536 -55.104  29.471  1.00 46.43           C  
ATOM   1466  O   ALA A 194     -22.315 -55.230  29.596  1.00 45.61           O  
ATOM   1467  CB  ALA A 194     -24.969 -54.741  31.481  1.00 41.95           C  
ATOM   1468  N   GLY A 195     -24.094 -54.395  28.494  1.00 46.88           N  
ATOM   1469  CA  GLY A 195     -23.274 -53.607  27.599  1.00 46.63           C  
ATOM   1470  C   GLY A 195     -22.525 -52.529  28.354  1.00 47.17           C  
ATOM   1471  O   GLY A 195     -22.805 -52.286  29.532  1.00 47.82           O  
ATOM   1472  N   THR A 196     -21.565 -51.885  27.697  1.00 48.25           N  
ATOM   1473  CA  THR A 196     -20.818 -50.809  28.334  1.00 46.83           C  
ATOM   1474  C   THR A 196     -21.768 -49.697  28.754  1.00 42.28           C  
ATOM   1475  O   THR A 196     -22.490 -49.140  27.921  1.00 49.43           O  
ATOM   1476  CB  THR A 196     -19.756 -50.268  27.379  1.00 46.00           C  
ATOM   1477  OG1 THR A 196     -20.395 -49.597  26.284  1.00 49.62           O  
ATOM   1478  CG2 THR A 196     -18.896 -51.404  26.840  1.00 46.92           C  
ATOM   1479  N   ASP A 197     -21.784 -49.386  30.047  1.00 38.96           N  
ATOM   1480  CA  ASP A 197     -22.652 -48.320  30.514  1.00 41.98           C  
ATOM   1481  C   ASP A 197     -22.112 -46.968  30.055  1.00 43.35           C  
ATOM   1482  O   ASP A 197     -20.990 -46.847  29.552  1.00 44.20           O  
ATOM   1483  CB  ASP A 197     -22.797 -48.351  32.035  1.00 35.93           C  
ATOM   1484  CG  ASP A 197     -24.035 -47.614  32.508  1.00 42.59           C  
ATOM   1485  OD1 ASP A 197     -24.873 -47.271  31.647  1.00 41.76           O  
ATOM   1486  OD2 ASP A 197     -24.170 -47.369  33.725  1.00 40.43           O  
ATOM   1487  N   THR A 198     -22.934 -45.939  30.233  1.00 42.80           N  
ATOM   1488  CA  THR A 198     -22.648 -44.633  29.661  1.00 39.06           C  
ATOM   1489  C   THR A 198     -23.383 -43.573  30.473  1.00 44.23           C  
ATOM   1490  O   THR A 198     -24.434 -43.845  31.061  1.00 35.62           O  
ATOM   1491  CB  THR A 198     -23.053 -44.611  28.178  1.00 40.85           C  
ATOM   1492  OG1 THR A 198     -22.348 -45.647  27.482  1.00 52.96           O  
ATOM   1493  CG2 THR A 198     -22.716 -43.300  27.534  1.00 47.26           C  
ATOM   1494  N   THR A 199     -22.805 -42.372  30.519  1.00 34.90           N  
ATOM   1495  CA  THR A 199     -23.379 -41.271  31.283  1.00 29.80           C  
ATOM   1496  C   THR A 199     -24.542 -40.635  30.529  1.00 34.35           C  
ATOM   1497  O   THR A 199     -24.473 -40.412  29.317  1.00 33.63           O  
ATOM   1498  CB  THR A 199     -22.310 -40.219  31.579  1.00 33.77           C  
ATOM   1499  OG1 THR A 199     -21.237 -40.817  32.317  1.00 33.63           O  
ATOM   1500  CG2 THR A 199     -22.891 -39.070  32.392  1.00 34.86           C  
ATOM   1501  N   ILE A 200     -25.611 -40.327  31.264  1.00 31.44           N  
ATOM   1502  CA  ILE A 200     -26.844 -39.800  30.690  1.00 31.32           C  
ATOM   1503  C   ILE A 200     -26.716 -38.292  30.499  1.00 34.18           C  
ATOM   1504  O   ILE A 200     -26.942 -37.515  31.434  1.00 33.03           O  
ATOM   1505  CB  ILE A 200     -28.045 -40.160  31.584  1.00 31.34           C  
ATOM   1506  CG1 ILE A 200     -27.982 -41.643  31.963  1.00 31.71           C  
ATOM   1507  CG2 ILE A 200     -29.351 -39.854  30.879  1.00 28.83           C  
ATOM   1508  CD1 ILE A 200     -29.070 -42.087  32.910  1.00 33.21           C  
ATOM   1509  N   THR A 201     -26.377 -37.874  29.275  1.00 36.20           N  
ATOM   1510  CA  THR A 201     -25.950 -36.496  29.031  1.00 28.03           C  
ATOM   1511  C   THR A 201     -27.056 -35.492  29.345  1.00 26.24           C  
ATOM   1512  O   THR A 201     -26.831 -34.515  30.068  1.00 29.82           O  
ATOM   1513  CB  THR A 201     -25.482 -36.342  27.580  1.00 31.63           C  
ATOM   1514  OG1 THR A 201     -24.369 -37.211  27.335  1.00 29.67           O  
ATOM   1515  CG2 THR A 201     -25.064 -34.904  27.305  1.00 30.19           C  
ATOM   1516  N   VAL A 202     -28.259 -35.714  28.805  1.00 23.47           N  
ATOM   1517  CA  VAL A 202     -29.359 -34.769  28.995  1.00 26.24           C  
ATOM   1518  C   VAL A 202     -29.678 -34.587  30.475  1.00 32.03           C  
ATOM   1519  O   VAL A 202     -30.155 -33.523  30.893  1.00 29.68           O  
ATOM   1520  CB  VAL A 202     -30.595 -35.233  28.192  1.00 25.80           C  
ATOM   1521  CG1 VAL A 202     -31.004 -36.640  28.599  1.00 30.78           C  
ATOM   1522  CG2 VAL A 202     -31.758 -34.258  28.357  1.00 33.87           C  
ATOM   1523  N   ASN A 203     -29.398 -35.601  31.296  1.00 30.57           N  
ATOM   1524  CA  ASN A 203     -29.646 -35.481  32.728  1.00 28.43           C  
ATOM   1525  C   ASN A 203     -28.595 -34.611  33.407  1.00 29.15           C  
ATOM   1526  O   ASN A 203     -28.919 -33.836  34.316  1.00 26.25           O  
ATOM   1527  CB  ASN A 203     -29.693 -36.867  33.362  1.00 27.88           C  
ATOM   1528  CG  ASN A 203     -30.979 -37.599  33.056  1.00 27.42           C  
ATOM   1529  OD1 ASN A 203     -31.811 -37.118  32.287  1.00 30.50           O  
ATOM   1530  ND2 ASN A 203     -31.152 -38.770  33.656  1.00 24.77           N  
ATOM   1531  N   VAL A 204     -27.333 -34.727  32.985  1.00 26.96           N  
ATOM   1532  CA  VAL A 204     -26.278 -33.896  33.558  1.00 31.94           C  
ATOM   1533  C   VAL A 204     -26.564 -32.424  33.300  1.00 33.24           C  
ATOM   1534  O   VAL A 204     -26.342 -31.569  34.166  1.00 34.66           O  
ATOM   1535  CB  VAL A 204     -24.904 -34.306  32.995  1.00 29.33           C  
ATOM   1536  CG1 VAL A 204     -23.795 -33.554  33.713  1.00 29.50           C  
ATOM   1537  CG2 VAL A 204     -24.704 -35.803  33.106  1.00 28.78           C  
ATOM   1538  N   LEU A 205     -27.057 -32.105  32.103  1.00 31.04           N  
ATOM   1539  CA  LEU A 205     -27.360 -30.718  31.764  1.00 33.23           C  
ATOM   1540  C   LEU A 205     -28.517 -30.190  32.602  1.00 28.84           C  
ATOM   1541  O   LEU A 205     -28.448 -29.082  33.146  1.00 31.64           O  
ATOM   1542  CB  LEU A 205     -27.671 -30.608  30.270  1.00 28.56           C  
ATOM   1543  CG  LEU A 205     -26.472 -30.897  29.368  1.00 30.02           C  
ATOM   1544  CD1 LEU A 205     -26.890 -31.073  27.915  1.00 32.44           C  
ATOM   1545  CD2 LEU A 205     -25.451 -29.780  29.502  1.00 31.04           C  
ATOM   1546  N   ALA A 206     -29.595 -30.971  32.710  1.00 28.98           N  
ATOM   1547  CA  ALA A 206     -30.694 -30.603  33.596  1.00 34.35           C  
ATOM   1548  C   ALA A 206     -30.196 -30.369  35.016  1.00 30.98           C  
ATOM   1549  O   ALA A 206     -30.638 -29.432  35.692  1.00 30.69           O  
ATOM   1550  CB  ALA A 206     -31.766 -31.691  33.579  1.00 36.67           C  
ATOM   1551  N   TRP A 207     -29.268 -31.209  35.476  1.00 29.44           N  
ATOM   1552  CA  TRP A 207     -28.699 -31.047  36.809  1.00 25.14           C  
ATOM   1553  C   TRP A 207     -27.923 -29.740  36.919  1.00 31.06           C  
ATOM   1554  O   TRP A 207     -28.032 -29.026  37.924  1.00 31.63           O  
ATOM   1555  CB  TRP A 207     -27.812 -32.253  37.118  1.00 27.17           C  
ATOM   1556  CG  TRP A 207     -27.206 -32.289  38.482  1.00 31.45           C  
ATOM   1557  CD1 TRP A 207     -27.856 -32.459  39.670  1.00 30.59           C  
ATOM   1558  CD2 TRP A 207     -25.814 -32.202  38.794  1.00 33.82           C  
ATOM   1559  NE1 TRP A 207     -26.953 -32.460  40.705  1.00 31.66           N  
ATOM   1560  CE2 TRP A 207     -25.692 -32.305  40.193  1.00 31.37           C  
ATOM   1561  CE3 TRP A 207     -24.657 -32.036  38.026  1.00 37.11           C  
ATOM   1562  CZ2 TRP A 207     -24.461 -32.249  40.838  1.00 36.96           C  
ATOM   1563  CZ3 TRP A 207     -23.437 -31.978  38.669  1.00 35.93           C  
ATOM   1564  CH2 TRP A 207     -23.348 -32.086  40.061  1.00 33.82           C  
ATOM   1565  N   LEU A 208     -27.149 -29.400  35.884  1.00 31.06           N  
ATOM   1566  CA  LEU A 208     -26.442 -28.123  35.866  1.00 31.88           C  
ATOM   1567  C   LEU A 208     -27.413 -26.951  35.939  1.00 29.26           C  
ATOM   1568  O   LEU A 208     -27.131 -25.944  36.600  1.00 30.09           O  
ATOM   1569  CB  LEU A 208     -25.576 -28.025  34.610  1.00 27.39           C  
ATOM   1570  CG  LEU A 208     -24.408 -29.009  34.555  1.00 27.86           C  
ATOM   1571  CD1 LEU A 208     -23.671 -28.901  33.233  1.00 28.10           C  
ATOM   1572  CD2 LEU A 208     -23.462 -28.768  35.720  1.00 24.43           C  
ATOM   1573  N   TYR A 209     -28.559 -27.058  35.261  1.00 27.66           N  
ATOM   1574  CA  TYR A 209     -29.569 -26.010  35.357  1.00 29.69           C  
ATOM   1575  C   TYR A 209     -30.100 -25.895  36.779  1.00 32.94           C  
ATOM   1576  O   TYR A 209     -30.323 -24.786  37.280  1.00 35.94           O  
ATOM   1577  CB  TYR A 209     -30.712 -26.284  34.380  1.00 31.77           C  
ATOM   1578  CG  TYR A 209     -30.411 -25.869  32.960  1.00 33.78           C  
ATOM   1579  CD1 TYR A 209     -30.233 -24.533  32.633  1.00 29.72           C  
ATOM   1580  CD2 TYR A 209     -30.309 -26.811  31.945  1.00 36.23           C  
ATOM   1581  CE1 TYR A 209     -29.956 -24.144  31.338  1.00 31.28           C  
ATOM   1582  CE2 TYR A 209     -30.034 -26.432  30.644  1.00 30.51           C  
ATOM   1583  CZ  TYR A 209     -29.858 -25.096  30.347  1.00 34.52           C  
ATOM   1584  OH  TYR A 209     -29.585 -24.711  29.056  1.00 33.22           O  
ATOM   1585  N   ALA A 210     -30.306 -27.035  37.444  1.00 33.47           N  
ATOM   1586  CA  ALA A 210     -30.760 -27.021  38.831  1.00 31.70           C  
ATOM   1587  C   ALA A 210     -29.757 -26.328  39.740  1.00 31.64           C  
ATOM   1588  O   ALA A 210     -30.147 -25.710  40.738  1.00 36.85           O  
ATOM   1589  CB  ALA A 210     -31.009 -28.447  39.316  1.00 31.17           C  
ATOM   1590  N   ALA A 211     -28.465 -26.430  39.422  1.00 30.00           N  
ATOM   1591  CA  ALA A 211     -27.457 -25.706  40.186  1.00 32.42           C  
ATOM   1592  C   ALA A 211     -27.535 -24.209  39.929  1.00 35.48           C  
ATOM   1593  O   ALA A 211     -27.257 -23.410  40.831  1.00 37.49           O  
ATOM   1594  CB  ALA A 211     -26.064 -26.232  39.848  1.00 33.14           C  
ATOM   1595  N   VAL A 212     -27.907 -23.810  38.712  1.00 32.25           N  
ATOM   1596  CA  VAL A 212     -28.088 -22.393  38.421  1.00 38.82           C  
ATOM   1597  C   VAL A 212     -29.347 -21.868  39.100  1.00 34.95           C  
ATOM   1598  O   VAL A 212     -29.343 -20.781  39.689  1.00 33.84           O  
ATOM   1599  CB  VAL A 212     -28.114 -22.165  36.899  1.00 33.93           C  
ATOM   1600  CG1 VAL A 212     -28.497 -20.733  36.581  1.00 31.38           C  
ATOM   1601  CG2 VAL A 212     -26.755 -22.507  36.288  1.00 34.36           C  
ATOM   1602  N   ILE A 213     -30.439 -22.637  39.041  1.00 38.97           N  
ATOM   1603  CA  ILE A 213     -31.683 -22.236  39.696  1.00 38.95           C  
ATOM   1604  C   ILE A 213     -31.453 -21.988  41.182  1.00 38.79           C  
ATOM   1605  O   ILE A 213     -31.951 -21.006  41.747  1.00 44.69           O  
ATOM   1606  CB  ILE A 213     -32.773 -23.298  39.457  1.00 37.49           C  
ATOM   1607  CG1 ILE A 213     -33.189 -23.316  37.981  1.00 34.56           C  
ATOM   1608  CG2 ILE A 213     -33.970 -23.057  40.363  1.00 41.77           C  
ATOM   1609  CD1 ILE A 213     -34.164 -24.424  37.626  1.00 33.81           C  
ATOM   1610  N   ASN A 214     -30.684 -22.860  41.835  1.00 36.25           N  
ATOM   1611  CA  ASN A 214     -30.372 -22.691  43.249  1.00 39.06           C  
ATOM   1612  C   ASN A 214     -29.337 -21.601  43.508  1.00 43.00           C  
ATOM   1613  O   ASN A 214     -28.998 -21.359  44.671  1.00 40.62           O  
ATOM   1614  CB  ASN A 214     -29.898 -24.018  43.853  1.00 38.57           C  
ATOM   1615  CG  ASN A 214     -31.051 -24.937  44.223  1.00 42.14           C  
ATOM   1616  OD1 ASN A 214     -31.984 -25.131  43.443  1.00 40.44           O  
ATOM   1617  ND2 ASN A 214     -30.997 -25.497  45.427  1.00 45.99           N  
ATOM   1618  N   GLY A 215     -28.826 -20.948  42.469  1.00 39.99           N  
ATOM   1619  CA  GLY A 215     -28.034 -19.747  42.632  1.00 40.82           C  
ATOM   1620  C   GLY A 215     -26.536 -19.877  42.458  1.00 43.34           C  
ATOM   1621  O   GLY A 215     -25.802 -19.029  42.979  1.00 45.37           O  
ATOM   1622  N   ASP A 216     -26.057 -20.892  41.745  1.00 34.19           N  
ATOM   1623  CA  ASP A 216     -24.632 -21.081  41.512  1.00 41.29           C  
ATOM   1624  C   ASP A 216     -24.355 -21.150  40.017  1.00 37.13           C  
ATOM   1625  O   ASP A 216     -25.050 -21.855  39.280  1.00 32.12           O  
ATOM   1626  CB  ASP A 216     -24.122 -22.350  42.197  1.00 40.56           C  
ATOM   1627  CG  ASP A 216     -23.862 -22.149  43.674  1.00 48.25           C  
ATOM   1628  OD1 ASP A 216     -22.968 -21.347  44.019  1.00 41.46           O  
ATOM   1629  OD2 ASP A 216     -24.560 -22.783  44.494  1.00 43.45           O  
ATOM   1630  N   ARG A 217     -23.332 -20.409  39.575  1.00 36.28           N  
ATOM   1631  CA  ARG A 217     -22.956 -20.421  38.165  1.00 30.76           C  
ATOM   1632  C   ARG A 217     -21.452 -20.252  37.969  1.00 36.27           C  
ATOM   1633  O   ARG A 217     -21.034 -19.751  36.919  1.00 35.18           O  
ATOM   1634  CB  ARG A 217     -23.708 -19.319  37.402  1.00 31.38           C  
ATOM   1635  CG  ARG A 217     -23.830 -18.025  38.176  1.00 33.69           C  
ATOM   1636  CD  ARG A 217     -24.188 -16.845  37.289  1.00 40.57           C  
ATOM   1637  NE  ARG A 217     -25.494 -16.956  36.645  1.00 42.27           N  
ATOM   1638  CZ  ARG A 217     -25.695 -16.805  35.339  1.00 43.55           C  
ATOM   1639  NH1 ARG A 217     -26.917 -16.913  34.836  1.00 38.72           N  
ATOM   1640  NH2 ARG A 217     -24.676 -16.532  34.536  1.00 36.74           N  
ATOM   1641  N   TRP A 218     -20.630 -20.656  38.942  1.00 26.30           N  
ATOM   1642  CA  TRP A 218     -19.183 -20.536  38.807  1.00 31.91           C  
ATOM   1643  C   TRP A 218     -18.632 -21.385  37.671  1.00 30.60           C  
ATOM   1644  O   TRP A 218     -17.502 -21.155  37.234  1.00 26.82           O  
ATOM   1645  CB  TRP A 218     -18.499 -20.923  40.121  1.00 25.74           C  
ATOM   1646  CG  TRP A 218     -18.807 -22.319  40.590  1.00 29.46           C  
ATOM   1647  CD1 TRP A 218     -19.749 -22.687  41.506  1.00 29.56           C  
ATOM   1648  CD2 TRP A 218     -18.165 -23.532  40.169  1.00 30.67           C  
ATOM   1649  NE1 TRP A 218     -19.734 -24.050  41.680  1.00 31.31           N  
ATOM   1650  CE2 TRP A 218     -18.771 -24.592  40.870  1.00 33.73           C  
ATOM   1651  CE3 TRP A 218     -17.139 -23.822  39.267  1.00 33.65           C  
ATOM   1652  CZ2 TRP A 218     -18.383 -25.917  40.699  1.00 31.54           C  
ATOM   1653  CZ3 TRP A 218     -16.757 -25.139  39.096  1.00 37.01           C  
ATOM   1654  CH2 TRP A 218     -17.377 -26.171  39.807  1.00 34.95           C  
ATOM   1655  N   PHE A 219     -19.400 -22.353  37.184  1.00 31.00           N  
ATOM   1656  CA  PHE A 219     -18.919 -23.295  36.184  1.00 28.11           C  
ATOM   1657  C   PHE A 219     -19.230 -22.875  34.752  1.00 33.36           C  
ATOM   1658  O   PHE A 219     -18.685 -23.474  33.818  1.00 28.99           O  
ATOM   1659  CB  PHE A 219     -19.509 -24.687  36.450  1.00 28.56           C  
ATOM   1660  CG  PHE A 219     -20.998 -24.685  36.675  1.00 27.53           C  
ATOM   1661  CD1 PHE A 219     -21.872 -24.798  35.607  1.00 25.82           C  
ATOM   1662  CD2 PHE A 219     -21.522 -24.578  37.955  1.00 28.70           C  
ATOM   1663  CE1 PHE A 219     -23.241 -24.800  35.807  1.00 30.76           C  
ATOM   1664  CE2 PHE A 219     -22.892 -24.580  38.162  1.00 30.30           C  
ATOM   1665  CZ  PHE A 219     -23.752 -24.691  37.087  1.00 33.48           C  
ATOM   1666  N   LEU A 220     -20.088 -21.876  34.554  1.00 31.87           N  
ATOM   1667  CA  LEU A 220     -20.365 -21.388  33.212  1.00 34.11           C  
ATOM   1668  C   LEU A 220     -19.129 -20.706  32.631  1.00 32.48           C  
ATOM   1669  O   LEU A 220     -18.194 -20.344  33.347  1.00 34.21           O  
ATOM   1670  CB  LEU A 220     -21.537 -20.406  33.228  1.00 31.96           C  
ATOM   1671  CG  LEU A 220     -22.827 -20.833  33.929  1.00 34.60           C  
ATOM   1672  CD1 LEU A 220     -23.831 -19.699  33.884  1.00 33.36           C  
ATOM   1673  CD2 LEU A 220     -23.409 -22.085  33.297  1.00 33.60           C  
ATOM   1674  N   ASN A 221     -19.130 -20.535  31.310  1.00 33.55           N  
ATOM   1675  CA  ASN A 221     -18.085 -19.776  30.636  1.00 33.26           C  
ATOM   1676  C   ASN A 221     -18.720 -18.955  29.520  1.00 29.34           C  
ATOM   1677  O   ASN A 221     -19.936 -18.989  29.310  1.00 25.85           O  
ATOM   1678  CB  ASN A 221     -16.962 -20.692  30.121  1.00 30.57           C  
ATOM   1679  CG  ASN A 221     -17.438 -21.716  29.101  1.00 27.49           C  
ATOM   1680  OD1 ASN A 221     -18.438 -21.518  28.411  1.00 25.17           O  
ATOM   1681  ND2 ASN A 221     -16.706 -22.818  28.996  1.00 26.90           N  
ATOM   1682  N   ARG A 222     -17.884 -18.212  28.794  1.00 35.25           N  
ATOM   1683  CA  ARG A 222     -18.368 -17.313  27.754  1.00 31.70           C  
ATOM   1684  C   ARG A 222     -18.583 -18.004  26.415  1.00 31.22           C  
ATOM   1685  O   ARG A 222     -19.094 -17.368  25.486  1.00 37.00           O  
ATOM   1686  CB  ARG A 222     -17.389 -16.152  27.565  1.00 34.66           C  
ATOM   1687  CG  ARG A 222     -16.066 -16.553  26.922  1.00 34.41           C  
ATOM   1688  CD  ARG A 222     -15.168 -15.344  26.710  1.00 35.31           C  
ATOM   1689  NE  ARG A 222     -13.848 -15.709  26.199  1.00 38.00           N  
ATOM   1690  CZ  ARG A 222     -13.490 -15.631  24.921  1.00 37.46           C  
ATOM   1691  NH1 ARG A 222     -14.353 -15.198  24.013  1.00 31.91           N  
ATOM   1692  NH2 ARG A 222     -12.266 -15.982  24.552  1.00 34.75           N  
ATOM   1693  N   PHE A 223     -18.211 -19.272  26.291  1.00 26.33           N  
ATOM   1694  CA  PHE A 223     -18.246 -19.965  25.014  1.00 31.98           C  
ATOM   1695  C   PHE A 223     -19.628 -20.533  24.727  1.00 32.73           C  
ATOM   1696  O   PHE A 223     -20.470 -20.685  25.615  1.00 34.45           O  
ATOM   1697  CB  PHE A 223     -17.226 -21.104  24.987  1.00 28.82           C  
ATOM   1698  CG  PHE A 223     -15.802 -20.647  25.014  1.00 32.86           C  
ATOM   1699  CD1 PHE A 223     -15.376 -19.609  24.203  1.00 29.21           C  
ATOM   1700  CD2 PHE A 223     -14.887 -21.255  25.854  1.00 33.17           C  
ATOM   1701  CE1 PHE A 223     -14.062 -19.189  24.229  1.00 34.64           C  
ATOM   1702  CE2 PHE A 223     -13.576 -20.840  25.885  1.00 35.06           C  
ATOM   1703  CZ  PHE A 223     -13.160 -19.806  25.072  1.00 33.31           C  
ATOM   1704  N   THR A 224     -19.848 -20.838  23.457  1.00 29.91           N  
ATOM   1705  CA  THR A 224     -20.907 -21.718  22.999  1.00 31.88           C  
ATOM   1706  C   THR A 224     -20.264 -22.842  22.195  1.00 31.80           C  
ATOM   1707  O   THR A 224     -19.050 -22.866  21.980  1.00 28.18           O  
ATOM   1708  CB  THR A 224     -21.941 -20.963  22.159  1.00 35.25           C  
ATOM   1709  OG1 THR A 224     -23.095 -21.791  21.961  1.00 32.43           O  
ATOM   1710  CG2 THR A 224     -21.353 -20.591  20.804  1.00 38.60           C  
ATOM   1711  N   THR A 225     -21.084 -23.784  21.747  1.00 35.11           N  
ATOM   1712  CA  THR A 225     -20.577 -24.888  20.952  1.00 28.67           C  
ATOM   1713  C   THR A 225     -21.644 -25.292  19.954  1.00 29.34           C  
ATOM   1714  O   THR A 225     -22.828 -25.008  20.145  1.00 29.49           O  
ATOM   1715  CB  THR A 225     -20.189 -26.087  21.826  1.00 30.53           C  
ATOM   1716  OG1 THR A 225     -19.741 -27.166  20.996  1.00 29.05           O  
ATOM   1717  CG2 THR A 225     -21.382 -26.547  22.659  1.00 26.31           C  
ATOM   1718  N   THR A 226     -21.212 -25.934  18.875  1.00 29.65           N  
ATOM   1719  CA  THR A 226     -22.166 -26.608  18.014  1.00 29.22           C  
ATOM   1720  C   THR A 226     -22.580 -27.915  18.672  1.00 27.35           C  
ATOM   1721  O   THR A 226     -21.857 -28.472  19.503  1.00 29.78           O  
ATOM   1722  CB  THR A 226     -21.568 -26.881  16.635  1.00 30.45           C  
ATOM   1723  OG1 THR A 226     -20.824 -28.104  16.672  1.00 30.79           O  
ATOM   1724  CG2 THR A 226     -20.640 -25.750  16.223  1.00 31.12           C  
ATOM   1725  N   LEU A 227     -23.767 -28.399  18.310  1.00 27.73           N  
ATOM   1726  CA  LEU A 227     -24.226 -29.665  18.864  1.00 28.22           C  
ATOM   1727  C   LEU A 227     -23.278 -30.793  18.482  1.00 35.88           C  
ATOM   1728  O   LEU A 227     -22.971 -31.667  19.302  1.00 31.93           O  
ATOM   1729  CB  LEU A 227     -25.649 -29.956  18.390  1.00 33.17           C  
ATOM   1730  CG  LEU A 227     -26.285 -31.275  18.831  1.00 35.69           C  
ATOM   1731  CD1 LEU A 227     -26.056 -31.532  20.313  1.00 34.51           C  
ATOM   1732  CD2 LEU A 227     -27.773 -31.270  18.517  1.00 29.98           C  
ATOM   1733  N   ASN A 228     -22.774 -30.766  17.246  1.00 32.51           N  
ATOM   1734  CA  ASN A 228     -21.893 -31.832  16.785  1.00 28.78           C  
ATOM   1735  C   ASN A 228     -20.524 -31.749  17.453  1.00 31.84           C  
ATOM   1736  O   ASN A 228     -19.957 -32.777  17.840  1.00 31.85           O  
ATOM   1737  CB  ASN A 228     -21.768 -31.774  15.263  1.00 36.01           C  
ATOM   1738  CG  ASN A 228     -21.354 -33.101  14.661  1.00 41.20           C  
ATOM   1739  OD1 ASN A 228     -22.156 -34.030  14.564  1.00 46.95           O  
ATOM   1740  ND2 ASN A 228     -20.096 -33.194  14.246  1.00 43.55           N  
ATOM   1741  N   ASP A 229     -19.980 -30.538  17.607  1.00 32.53           N  
ATOM   1742  CA  ASP A 229     -18.705 -30.405  18.305  1.00 31.40           C  
ATOM   1743  C   ASP A 229     -18.831 -30.778  19.775  1.00 31.21           C  
ATOM   1744  O   ASP A 229     -17.878 -31.302  20.362  1.00 32.11           O  
ATOM   1745  CB  ASP A 229     -18.154 -28.987  18.160  1.00 31.15           C  
ATOM   1746  CG  ASP A 229     -17.397 -28.794  16.862  1.00 38.96           C  
ATOM   1747  OD1 ASP A 229     -17.393 -29.736  16.043  1.00 36.89           O  
ATOM   1748  OD2 ASP A 229     -16.802 -27.714  16.664  1.00 33.95           O  
ATOM   1749  N   PHE A 230     -19.991 -30.524  20.385  1.00 31.09           N  
ATOM   1750  CA  PHE A 230     -20.214 -31.002  21.744  1.00 32.89           C  
ATOM   1751  C   PHE A 230     -20.228 -32.522  21.788  1.00 32.77           C  
ATOM   1752  O   PHE A 230     -19.542 -33.138  22.613  1.00 32.62           O  
ATOM   1753  CB  PHE A 230     -21.523 -30.453  22.309  1.00 29.67           C  
ATOM   1754  CG  PHE A 230     -21.944 -31.123  23.589  1.00 33.81           C  
ATOM   1755  CD1 PHE A 230     -21.363 -30.764  24.792  1.00 30.32           C  
ATOM   1756  CD2 PHE A 230     -22.899 -32.130  23.586  1.00 33.51           C  
ATOM   1757  CE1 PHE A 230     -21.733 -31.383  25.974  1.00 30.84           C  
ATOM   1758  CE2 PHE A 230     -23.274 -32.755  24.765  1.00 34.23           C  
ATOM   1759  CZ  PHE A 230     -22.690 -32.380  25.960  1.00 30.68           C  
ATOM   1760  N   ASN A 231     -21.018 -33.146  20.908  1.00 30.63           N  
ATOM   1761  CA  ASN A 231     -21.127 -34.600  20.913  1.00 31.51           C  
ATOM   1762  C   ASN A 231     -19.782 -35.256  20.628  1.00 38.65           C  
ATOM   1763  O   ASN A 231     -19.467 -36.310  21.191  1.00 38.65           O  
ATOM   1764  CB  ASN A 231     -22.179 -35.054  19.899  1.00 31.81           C  
ATOM   1765  CG  ASN A 231     -23.584 -35.078  20.482  1.00 33.91           C  
ATOM   1766  OD1 ASN A 231     -23.780 -35.409  21.653  1.00 38.93           O  
ATOM   1767  ND2 ASN A 231     -24.570 -34.732  19.663  1.00 36.73           N  
ATOM   1768  N   LEU A 232     -18.968 -34.639  19.768  1.00 33.34           N  
ATOM   1769  CA  LEU A 232     -17.636 -35.175  19.509  1.00 37.69           C  
ATOM   1770  C   LEU A 232     -16.759 -35.123  20.756  1.00 32.77           C  
ATOM   1771  O   LEU A 232     -15.964 -36.040  20.997  1.00 35.99           O  
ATOM   1772  CB  LEU A 232     -16.983 -34.422  18.349  1.00 37.14           C  
ATOM   1773  CG  LEU A 232     -17.300 -34.970  16.954  1.00 35.61           C  
ATOM   1774  CD1 LEU A 232     -17.006 -33.938  15.875  1.00 31.91           C  
ATOM   1775  CD2 LEU A 232     -16.516 -36.250  16.700  1.00 31.98           C  
ATOM   1776  N   VAL A 233     -16.888 -34.066  21.562  1.00 29.23           N  
ATOM   1777  CA  VAL A 233     -16.109 -33.985  22.796  1.00 35.72           C  
ATOM   1778  C   VAL A 233     -16.680 -34.920  23.855  1.00 31.72           C  
ATOM   1779  O   VAL A 233     -15.940 -35.653  24.521  1.00 32.09           O  
ATOM   1780  CB  VAL A 233     -16.055 -32.536  23.316  1.00 36.66           C  
ATOM   1781  CG1 VAL A 233     -15.335 -32.484  24.659  1.00 23.52           C  
ATOM   1782  CG2 VAL A 233     -15.366 -31.642  22.329  1.00 30.71           C  
ATOM   1783  N   ALA A 234     -18.005 -34.903  24.028  1.00 31.27           N  
ATOM   1784  CA  ALA A 234     -18.640 -35.604  25.141  1.00 36.84           C  
ATOM   1785  C   ALA A 234     -18.409 -37.107  25.080  1.00 34.03           C  
ATOM   1786  O   ALA A 234     -18.270 -37.757  26.123  1.00 36.60           O  
ATOM   1787  CB  ALA A 234     -20.140 -35.305  25.150  1.00 34.40           C  
ATOM   1788  N   MET A 235     -18.361 -37.673  23.873  1.00 36.59           N  
ATOM   1789  CA  MET A 235     -18.253 -39.117  23.719  1.00 36.48           C  
ATOM   1790  C   MET A 235     -16.863 -39.641  24.057  1.00 32.61           C  
ATOM   1791  O   MET A 235     -16.708 -40.847  24.277  1.00 35.54           O  
ATOM   1792  CB  MET A 235     -18.657 -39.503  22.297  1.00 39.74           C  
ATOM   1793  CG  MET A 235     -20.128 -39.232  22.005  1.00 42.79           C  
ATOM   1794  SD  MET A 235     -20.633 -39.677  20.334  1.00 67.13           S  
ATOM   1795  CE  MET A 235     -20.203 -41.415  20.311  1.00 50.35           C  
ATOM   1796  N   LYS A 236     -15.857 -38.769  24.112  1.00 33.94           N  
ATOM   1797  CA  LYS A 236     -14.541 -39.168  24.590  1.00 33.82           C  
ATOM   1798  C   LYS A 236     -14.484 -39.285  26.108  1.00 35.06           C  
ATOM   1799  O   LYS A 236     -13.534 -39.875  26.634  1.00 36.67           O  
ATOM   1800  CB  LYS A 236     -13.482 -38.179  24.100  1.00 31.51           C  
ATOM   1801  CG  LYS A 236     -13.608 -37.862  22.621  1.00 38.77           C  
ATOM   1802  CD  LYS A 236     -12.462 -37.005  22.115  1.00 38.20           C  
ATOM   1803  CE  LYS A 236     -12.672 -36.646  20.652  1.00 37.45           C  
ATOM   1804  NZ  LYS A 236     -11.583 -35.789  20.112  1.00 41.31           N  
ATOM   1805  N   TYR A 237     -15.469 -38.735  26.818  1.00 34.53           N  
ATOM   1806  CA  TYR A 237     -15.648 -38.977  28.243  1.00 31.38           C  
ATOM   1807  C   TYR A 237     -16.713 -40.034  28.512  1.00 33.78           C  
ATOM   1808  O   TYR A 237     -17.224 -40.119  29.634  1.00 38.43           O  
ATOM   1809  CB  TYR A 237     -16.001 -37.675  28.965  1.00 33.68           C  
ATOM   1810  CG  TYR A 237     -14.974 -36.575  28.804  1.00 34.98           C  
ATOM   1811  CD1 TYR A 237     -13.888 -36.481  29.664  1.00 29.46           C  
ATOM   1812  CD2 TYR A 237     -15.095 -35.627  27.797  1.00 27.86           C  
ATOM   1813  CE1 TYR A 237     -12.947 -35.475  29.523  1.00 34.46           C  
ATOM   1814  CE2 TYR A 237     -14.159 -34.617  27.647  1.00 29.42           C  
ATOM   1815  CZ  TYR A 237     -13.088 -34.546  28.513  1.00 33.25           C  
ATOM   1816  OH  TYR A 237     -12.154 -33.544  28.371  1.00 29.92           O  
ATOM   1817  N   ASN A 238     -17.060 -40.829  27.496  1.00 37.39           N  
ATOM   1818  CA  ASN A 238     -18.060 -41.895  27.598  1.00 37.26           C  
ATOM   1819  C   ASN A 238     -19.435 -41.346  27.979  1.00 40.44           C  
ATOM   1820  O   ASN A 238     -20.151 -41.928  28.797  1.00 40.56           O  
ATOM   1821  CB  ASN A 238     -17.618 -42.986  28.579  1.00 43.22           C  
ATOM   1822  CG  ASN A 238     -18.274 -44.330  28.297  1.00 49.34           C  
ATOM   1823  OD1 ASN A 238     -18.233 -44.833  27.173  1.00 51.98           O  
ATOM   1824  ND2 ASN A 238     -18.892 -44.911  29.318  1.00 43.01           N  
ATOM   1825  N   TYR A 239     -19.813 -40.218  27.382  1.00 39.75           N  
ATOM   1826  CA  TYR A 239     -21.155 -39.677  27.543  1.00 32.41           C  
ATOM   1827  C   TYR A 239     -22.041 -40.123  26.387  1.00 37.20           C  
ATOM   1828  O   TYR A 239     -21.575 -40.322  25.261  1.00 38.31           O  
ATOM   1829  CB  TYR A 239     -21.133 -38.147  27.618  1.00 33.55           C  
ATOM   1830  CG  TYR A 239     -20.963 -37.589  29.014  1.00 35.76           C  
ATOM   1831  CD1 TYR A 239     -19.904 -37.991  29.813  1.00 33.91           C  
ATOM   1832  CD2 TYR A 239     -21.853 -36.648  29.525  1.00 24.94           C  
ATOM   1833  CE1 TYR A 239     -19.739 -37.487  31.082  1.00 28.03           C  
ATOM   1834  CE2 TYR A 239     -21.693 -36.135  30.799  1.00 25.69           C  
ATOM   1835  CZ  TYR A 239     -20.632 -36.559  31.572  1.00 32.37           C  
ATOM   1836  OH  TYR A 239     -20.457 -36.062  32.842  1.00 30.60           O  
ATOM   1837  N   GLU A 240     -23.330 -40.299  26.687  1.00 40.69           N  
ATOM   1838  CA  GLU A 240     -24.334 -40.595  25.675  1.00 41.30           C  
ATOM   1839  C   GLU A 240     -24.359 -39.441  24.684  1.00 39.82           C  
ATOM   1840  O   GLU A 240     -24.132 -38.291  25.078  1.00 42.69           O  
ATOM   1841  CB  GLU A 240     -25.711 -40.787  26.316  1.00 32.04           C  
ATOM   1842  CG  GLU A 240     -26.717 -41.559  25.473  1.00 42.36           C  
ATOM   1843  CD  GLU A 240     -26.499 -43.056  25.546  1.00 46.49           C  
ATOM   1844  OE1 GLU A 240     -25.647 -43.490  26.348  1.00 45.52           O  
ATOM   1845  OE2 GLU A 240     -27.180 -43.801  24.811  1.00 48.87           O  
ATOM   1846  N   PRO A 241     -24.601 -39.691  23.400  1.00 42.57           N  
ATOM   1847  CA  PRO A 241     -24.731 -38.571  22.461  1.00 44.38           C  
ATOM   1848  C   PRO A 241     -26.006 -37.790  22.734  1.00 40.88           C  
ATOM   1849  O   PRO A 241     -27.047 -38.362  23.069  1.00 39.66           O  
ATOM   1850  CB  PRO A 241     -24.760 -39.254  21.088  1.00 39.37           C  
ATOM   1851  CG  PRO A 241     -25.202 -40.655  21.368  1.00 41.78           C  
ATOM   1852  CD  PRO A 241     -24.649 -40.996  22.718  1.00 40.87           C  
ATOM   1853  N   LEU A 242     -25.911 -36.470  22.613  1.00 30.70           N  
ATOM   1854  CA  LEU A 242     -27.035 -35.582  22.874  1.00 28.48           C  
ATOM   1855  C   LEU A 242     -27.759 -35.288  21.568  1.00 31.17           C  
ATOM   1856  O   LEU A 242     -27.139 -34.857  20.591  1.00 41.40           O  
ATOM   1857  CB  LEU A 242     -26.569 -34.278  23.524  1.00 29.73           C  
ATOM   1858  CG  LEU A 242     -27.690 -33.393  24.073  1.00 33.29           C  
ATOM   1859  CD1 LEU A 242     -28.130 -33.863  25.456  1.00 31.38           C  
ATOM   1860  CD2 LEU A 242     -27.264 -31.934  24.098  1.00 28.22           C  
ATOM   1861  N   THR A 243     -29.067 -35.515  21.560  1.00 34.23           N  
ATOM   1862  CA  THR A 243     -29.887 -35.355  20.369  1.00 30.21           C  
ATOM   1863  C   THR A 243     -30.683 -34.055  20.432  1.00 39.13           C  
ATOM   1864  O   THR A 243     -30.793 -33.409  21.477  1.00 42.87           O  
ATOM   1865  CB  THR A 243     -30.833 -36.550  20.204  1.00 38.88           C  
ATOM   1866  OG1 THR A 243     -31.763 -36.582  21.294  1.00 41.86           O  
ATOM   1867  CG2 THR A 243     -30.046 -37.851  20.185  1.00 38.40           C  
ATOM   1868  N   GLN A 244     -31.243 -33.673  19.279  1.00 39.36           N  
ATOM   1869  CA  GLN A 244     -32.082 -32.480  19.227  1.00 38.83           C  
ATOM   1870  C   GLN A 244     -33.312 -32.627  20.111  1.00 38.89           C  
ATOM   1871  O   GLN A 244     -33.793 -31.637  20.675  1.00 40.86           O  
ATOM   1872  CB  GLN A 244     -32.493 -32.186  17.783  1.00 34.59           C  
ATOM   1873  CG  GLN A 244     -33.438 -30.998  17.629  1.00 37.40           C  
ATOM   1874  CD  GLN A 244     -32.771 -29.672  17.945  1.00 40.92           C  
ATOM   1875  OE1 GLN A 244     -31.572 -29.500  17.725  1.00 39.57           O  
ATOM   1876  NE2 GLN A 244     -33.548 -28.726  18.461  1.00 40.91           N  
ATOM   1877  N   ASP A 245     -33.832 -33.850  20.246  1.00 42.99           N  
ATOM   1878  CA  ASP A 245     -34.959 -34.085  21.144  1.00 40.79           C  
ATOM   1879  C   ASP A 245     -34.597 -33.721  22.577  1.00 42.18           C  
ATOM   1880  O   ASP A 245     -35.366 -33.048  23.272  1.00 41.68           O  
ATOM   1881  CB  ASP A 245     -35.409 -35.543  21.056  1.00 46.38           C  
ATOM   1882  CG  ASP A 245     -36.574 -35.741  20.103  1.00 54.37           C  
ATOM   1883  OD1 ASP A 245     -37.370 -34.794  19.921  1.00 59.69           O  
ATOM   1884  OD2 ASP A 245     -36.701 -36.849  19.542  1.00 51.45           O  
ATOM   1885  N   HIS A 246     -33.424 -34.163  23.038  1.00 37.15           N  
ATOM   1886  CA  HIS A 246     -32.942 -33.763  24.356  1.00 36.66           C  
ATOM   1887  C   HIS A 246     -32.845 -32.247  24.460  1.00 40.24           C  
ATOM   1888  O   HIS A 246     -33.240 -31.655  25.472  1.00 40.00           O  
ATOM   1889  CB  HIS A 246     -31.581 -34.399  24.634  1.00 35.32           C  
ATOM   1890  CG  HIS A 246     -31.601 -35.894  24.665  1.00 36.29           C  
ATOM   1891  ND1 HIS A 246     -30.559 -36.659  24.187  1.00 38.64           N  
ATOM   1892  CD2 HIS A 246     -32.528 -36.767  25.127  1.00 34.71           C  
ATOM   1893  CE1 HIS A 246     -30.846 -37.939  24.346  1.00 40.34           C  
ATOM   1894  NE2 HIS A 246     -32.035 -38.031  24.915  1.00 34.75           N  
ATOM   1895  N   VAL A 247     -32.314 -31.604  23.416  1.00 40.18           N  
ATOM   1896  CA  VAL A 247     -32.203 -30.147  23.401  1.00 38.19           C  
ATOM   1897  C   VAL A 247     -33.575 -29.514  23.590  1.00 38.54           C  
ATOM   1898  O   VAL A 247     -33.743 -28.564  24.364  1.00 39.09           O  
ATOM   1899  CB  VAL A 247     -31.539 -29.672  22.096  1.00 39.55           C  
ATOM   1900  CG1 VAL A 247     -31.479 -28.151  22.051  1.00 33.39           C  
ATOM   1901  CG2 VAL A 247     -30.147 -30.267  21.958  1.00 35.77           C  
ATOM   1902  N   ASP A 248     -34.581 -30.044  22.889  1.00 34.87           N  
ATOM   1903  CA  ASP A 248     -35.937 -29.526  23.032  1.00 38.47           C  
ATOM   1904  C   ASP A 248     -36.483 -29.761  24.433  1.00 37.49           C  
ATOM   1905  O   ASP A 248     -37.282 -28.959  24.930  1.00 37.80           O  
ATOM   1906  CB  ASP A 248     -36.856 -30.172  21.996  1.00 42.41           C  
ATOM   1907  CG  ASP A 248     -36.403 -29.912  20.577  1.00 46.76           C  
ATOM   1908  OD1 ASP A 248     -35.794 -28.849  20.335  1.00 51.06           O  
ATOM   1909  OD2 ASP A 248     -36.654 -30.768  19.704  1.00 46.28           O  
ATOM   1910  N   ILE A 249     -36.066 -30.847  25.085  1.00 33.34           N  
ATOM   1911  CA  ILE A 249     -36.594 -31.160  26.408  1.00 43.65           C  
ATOM   1912  C   ILE A 249     -36.000 -30.232  27.466  1.00 39.77           C  
ATOM   1913  O   ILE A 249     -36.658 -29.916  28.465  1.00 41.92           O  
ATOM   1914  CB  ILE A 249     -36.350 -32.651  26.717  1.00 38.77           C  
ATOM   1915  CG1 ILE A 249     -37.174 -33.531  25.768  1.00 43.75           C  
ATOM   1916  CG2 ILE A 249     -36.667 -32.979  28.165  1.00 44.23           C  
ATOM   1917  CD1 ILE A 249     -38.617 -33.083  25.584  1.00 48.03           C  
ATOM   1918  N   LEU A 250     -34.773 -29.755  27.260  1.00 36.22           N  
ATOM   1919  CA  LEU A 250     -34.171 -28.756  28.138  1.00 34.21           C  
ATOM   1920  C   LEU A 250     -34.679 -27.342  27.865  1.00 35.86           C  
ATOM   1921  O   LEU A 250     -34.136 -26.385  28.427  1.00 37.84           O  
ATOM   1922  CB  LEU A 250     -32.645 -28.793  28.008  1.00 36.02           C  
ATOM   1923  CG  LEU A 250     -31.944 -30.057  28.513  1.00 34.85           C  
ATOM   1924  CD1 LEU A 250     -30.596 -30.225  27.838  1.00 42.46           C  
ATOM   1925  CD2 LEU A 250     -31.775 -30.011  30.023  1.00 36.15           C  
ATOM   1926  N   GLY A 251     -35.702 -27.196  27.024  1.00 36.37           N  
ATOM   1927  CA  GLY A 251     -36.237 -25.905  26.655  1.00 36.88           C  
ATOM   1928  C   GLY A 251     -36.765 -25.088  27.820  1.00 40.41           C  
ATOM   1929  O   GLY A 251     -36.353 -23.942  28.031  1.00 41.14           O  
ATOM   1930  N   PRO A 252     -37.718 -25.647  28.578  1.00 42.16           N  
ATOM   1931  CA  PRO A 252     -38.213 -24.938  29.772  1.00 36.36           C  
ATOM   1932  C   PRO A 252     -37.116 -24.476  30.714  1.00 35.83           C  
ATOM   1933  O   PRO A 252     -37.150 -23.335  31.191  1.00 43.03           O  
ATOM   1934  CB  PRO A 252     -39.121 -25.985  30.429  1.00 37.06           C  
ATOM   1935  CG  PRO A 252     -39.648 -26.767  29.286  1.00 41.02           C  
ATOM   1936  CD  PRO A 252     -38.511 -26.858  28.296  1.00 42.11           C  
ATOM   1937  N   LEU A 253     -36.135 -25.338  30.990  1.00 34.54           N  
ATOM   1938  CA  LEU A 253     -35.062 -24.977  31.910  1.00 36.40           C  
ATOM   1939  C   LEU A 253     -34.115 -23.954  31.298  1.00 38.38           C  
ATOM   1940  O   LEU A 253     -33.550 -23.125  32.021  1.00 35.15           O  
ATOM   1941  CB  LEU A 253     -34.297 -26.230  32.332  1.00 35.29           C  
ATOM   1942  CG  LEU A 253     -35.079 -27.202  33.218  1.00 38.39           C  
ATOM   1943  CD1 LEU A 253     -34.477 -28.594  33.147  1.00 37.84           C  
ATOM   1944  CD2 LEU A 253     -35.100 -26.703  34.653  1.00 31.17           C  
ATOM   1945  N   SER A 254     -33.920 -24.000  29.979  1.00 36.46           N  
ATOM   1946  CA  SER A 254     -33.141 -22.958  29.319  1.00 36.20           C  
ATOM   1947  C   SER A 254     -33.849 -21.613  29.412  1.00 37.60           C  
ATOM   1948  O   SER A 254     -33.202 -20.568  29.546  1.00 38.45           O  
ATOM   1949  CB  SER A 254     -32.886 -23.340  27.860  1.00 37.91           C  
ATOM   1950  OG  SER A 254     -32.000 -22.426  27.239  1.00 36.52           O  
ATOM   1951  N   ALA A 255     -35.184 -21.624  29.364  1.00 41.22           N  
ATOM   1952  CA  ALA A 255     -35.957 -20.389  29.439  1.00 42.38           C  
ATOM   1953  C   ALA A 255     -36.014 -19.824  30.853  1.00 42.55           C  
ATOM   1954  O   ALA A 255     -36.102 -18.603  31.022  1.00 40.18           O  
ATOM   1955  CB  ALA A 255     -37.376 -20.623  28.919  1.00 39.45           C  
ATOM   1956  N   GLN A 256     -35.975 -20.682  31.876  1.00 44.61           N  
ATOM   1957  CA  GLN A 256     -36.040 -20.181  33.245  1.00 35.88           C  
ATOM   1958  C   GLN A 256     -34.739 -19.492  33.640  1.00 39.04           C  
ATOM   1959  O   GLN A 256     -34.759 -18.457  34.315  1.00 42.25           O  
ATOM   1960  CB  GLN A 256     -36.367 -21.319  34.216  1.00 37.53           C  
ATOM   1961  CG  GLN A 256     -36.791 -20.843  35.607  1.00 45.59           C  
ATOM   1962  CD  GLN A 256     -37.029 -21.983  36.588  1.00 46.91           C  
ATOM   1963  OE1 GLN A 256     -37.508 -23.055  36.215  1.00 44.25           O  
ATOM   1964  NE2 GLN A 256     -36.688 -21.754  37.851  1.00 51.25           N  
ATOM   1965  N   THR A 257     -33.601 -20.038  33.212  1.00 38.35           N  
ATOM   1966  CA  THR A 257     -32.296 -19.513  33.593  1.00 32.57           C  
ATOM   1967  C   THR A 257     -31.713 -18.533  32.582  1.00 35.29           C  
ATOM   1968  O   THR A 257     -30.715 -17.874  32.892  1.00 35.51           O  
ATOM   1969  CB  THR A 257     -31.306 -20.665  33.803  1.00 33.40           C  
ATOM   1970  OG1 THR A 257     -31.203 -21.437  32.600  1.00 34.52           O  
ATOM   1971  CG2 THR A 257     -31.768 -21.564  34.938  1.00 36.38           C  
ATOM   1972  N   GLY A 258     -32.302 -18.415  31.393  1.00 38.90           N  
ATOM   1973  CA  GLY A 258     -31.726 -17.567  30.368  1.00 39.88           C  
ATOM   1974  C   GLY A 258     -30.423 -18.065  29.788  1.00 41.51           C  
ATOM   1975  O   GLY A 258     -29.731 -17.302  29.107  1.00 41.06           O  
ATOM   1976  N   ILE A 259     -30.060 -19.319  30.045  1.00 37.31           N  
ATOM   1977  CA  ILE A 259     -28.858 -19.931  29.493  1.00 38.59           C  
ATOM   1978  C   ILE A 259     -29.278 -20.870  28.372  1.00 37.22           C  
ATOM   1979  O   ILE A 259     -30.106 -21.767  28.581  1.00 35.73           O  
ATOM   1980  CB  ILE A 259     -28.066 -20.686  30.575  1.00 41.51           C  
ATOM   1981  CG1 ILE A 259     -27.772 -19.777  31.771  1.00 34.50           C  
ATOM   1982  CG2 ILE A 259     -26.771 -21.241  30.000  1.00 28.44           C  
ATOM   1983  CD1 ILE A 259     -27.261 -20.523  32.991  1.00 30.73           C  
ATOM   1984  N   ALA A 260     -28.723 -20.660  27.181  1.00 32.86           N  
ATOM   1985  CA  ALA A 260     -29.058 -21.503  26.044  1.00 28.85           C  
ATOM   1986  C   ALA A 260     -28.472 -22.899  26.223  1.00 28.11           C  
ATOM   1987  O   ALA A 260     -27.456 -23.088  26.896  1.00 29.36           O  
ATOM   1988  CB  ALA A 260     -28.555 -20.875  24.745  1.00 33.34           C  
ATOM   1989  N   VAL A 261     -29.131 -23.886  25.609  1.00 27.82           N  
ATOM   1990  CA  VAL A 261     -28.770 -25.286  25.834  1.00 30.81           C  
ATOM   1991  C   VAL A 261     -27.334 -25.548  25.397  1.00 30.19           C  
ATOM   1992  O   VAL A 261     -26.544 -26.157  26.129  1.00 25.84           O  
ATOM   1993  CB  VAL A 261     -29.757 -26.218  25.109  1.00 30.93           C  
ATOM   1994  CG1 VAL A 261     -29.371 -27.671  25.334  1.00 29.19           C  
ATOM   1995  CG2 VAL A 261     -31.176 -25.964  25.591  1.00 33.01           C  
ATOM   1996  N   LEU A 262     -26.971 -25.085  24.200  1.00 32.51           N  
ATOM   1997  CA  LEU A 262     -25.604 -25.260  23.726  1.00 33.33           C  
ATOM   1998  C   LEU A 262     -24.613 -24.382  24.479  1.00 27.51           C  
ATOM   1999  O   LEU A 262     -23.407 -24.644  24.419  1.00 31.70           O  
ATOM   2000  CB  LEU A 262     -25.538 -24.997  22.221  1.00 37.84           C  
ATOM   2001  CG  LEU A 262     -26.326 -26.033  21.412  1.00 31.01           C  
ATOM   2002  CD1 LEU A 262     -27.679 -25.495  20.966  1.00 45.19           C  
ATOM   2003  CD2 LEU A 262     -25.530 -26.526  20.225  1.00 40.95           C  
ATOM   2004  N   ASP A 263     -25.086 -23.353  25.185  1.00 28.48           N  
ATOM   2005  CA  ASP A 263     -24.213 -22.652  26.121  1.00 30.58           C  
ATOM   2006  C   ASP A 263     -23.955 -23.496  27.362  1.00 30.36           C  
ATOM   2007  O   ASP A 263     -22.826 -23.544  27.863  1.00 30.96           O  
ATOM   2008  CB  ASP A 263     -24.817 -21.304  26.511  1.00 32.18           C  
ATOM   2009  CG  ASP A 263     -24.725 -20.288  25.400  1.00 39.34           C  
ATOM   2010  OD1 ASP A 263     -24.356 -20.677  24.272  1.00 36.38           O  
ATOM   2011  OD2 ASP A 263     -25.012 -19.101  25.655  1.00 40.47           O  
ATOM   2012  N   MET A 264     -24.990 -24.166  27.875  1.00 28.41           N  
ATOM   2013  CA  MET A 264     -24.779 -25.092  28.982  1.00 29.80           C  
ATOM   2014  C   MET A 264     -23.961 -26.294  28.530  1.00 27.92           C  
ATOM   2015  O   MET A 264     -23.156 -26.832  29.301  1.00 30.39           O  
ATOM   2016  CB  MET A 264     -26.122 -25.531  29.566  1.00 33.17           C  
ATOM   2017  CG  MET A 264     -26.001 -26.226  30.911  1.00 30.45           C  
ATOM   2018  SD  MET A 264     -25.214 -25.182  32.155  1.00 32.38           S  
ATOM   2019  CE  MET A 264     -26.642 -24.478  32.978  1.00 27.47           C  
ATOM   2020  N   CYS A 265     -24.151 -26.727  27.279  1.00 26.51           N  
ATOM   2021  CA  CYS A 265     -23.293 -27.762  26.710  1.00 31.77           C  
ATOM   2022  C   CYS A 265     -21.834 -27.328  26.713  1.00 25.12           C  
ATOM   2023  O   CYS A 265     -20.939 -28.135  26.989  1.00 24.33           O  
ATOM   2024  CB  CYS A 265     -23.737 -28.095  25.287  1.00 29.58           C  
ATOM   2025  SG  CYS A 265     -25.276 -29.022  25.164  1.00 42.83           S  
ATOM   2026  N   ALA A 266     -21.577 -26.057  26.393  1.00 24.65           N  
ATOM   2027  CA  ALA A 266     -20.212 -25.542  26.428  1.00 23.44           C  
ATOM   2028  C   ALA A 266     -19.638 -25.592  27.837  1.00 25.30           C  
ATOM   2029  O   ALA A 266     -18.471 -25.954  28.029  1.00 25.20           O  
ATOM   2030  CB  ALA A 266     -20.178 -24.113  25.888  1.00 22.11           C  
ATOM   2031  N   SER A 267     -20.444 -25.222  28.836  1.00 23.71           N  
ATOM   2032  CA  SER A 267     -20.000 -25.292  30.224  1.00 24.11           C  
ATOM   2033  C   SER A 267     -19.652 -26.721  30.620  1.00 24.38           C  
ATOM   2034  O   SER A 267     -18.643 -26.963  31.293  1.00 22.93           O  
ATOM   2035  CB  SER A 267     -21.081 -24.724  31.144  1.00 30.00           C  
ATOM   2036  OG  SER A 267     -20.776 -24.968  32.505  1.00 32.64           O  
ATOM   2037  N   LEU A 268     -20.484 -27.682  30.210  1.00 22.55           N  
ATOM   2038  CA  LEU A 268     -20.225 -29.081  30.532  1.00 24.83           C  
ATOM   2039  C   LEU A 268     -18.900 -29.549  29.937  1.00 26.89           C  
ATOM   2040  O   LEU A 268     -18.139 -30.280  30.584  1.00 25.15           O  
ATOM   2041  CB  LEU A 268     -21.388 -29.948  30.042  1.00 25.16           C  
ATOM   2042  CG  LEU A 268     -21.243 -31.473  30.062  1.00 23.96           C  
ATOM   2043  CD1 LEU A 268     -20.784 -31.973  31.422  1.00 24.97           C  
ATOM   2044  CD2 LEU A 268     -22.559 -32.129  29.673  1.00 29.02           C  
ATOM   2045  N   LYS A 269     -18.605 -29.127  28.701  1.00 25.20           N  
ATOM   2046  CA  LYS A 269     -17.332 -29.475  28.073  1.00 20.23           C  
ATOM   2047  C   LYS A 269     -16.150 -29.046  28.934  1.00 23.98           C  
ATOM   2048  O   LYS A 269     -15.193 -29.808  29.120  1.00 25.63           O  
ATOM   2049  CB  LYS A 269     -17.241 -28.831  26.687  1.00 27.80           C  
ATOM   2050  CG  LYS A 269     -18.193 -29.432  25.663  1.00 28.14           C  
ATOM   2051  CD  LYS A 269     -18.353 -28.551  24.427  1.00 36.59           C  
ATOM   2052  CE  LYS A 269     -17.120 -28.586  23.535  1.00 24.20           C  
ATOM   2053  NZ  LYS A 269     -17.360 -27.959  22.203  1.00 27.82           N  
ATOM   2054  N   GLU A 270     -16.205 -27.826  29.475  1.00 24.78           N  
ATOM   2055  CA  GLU A 270     -15.126 -27.328  30.320  1.00 27.95           C  
ATOM   2056  C   GLU A 270     -15.070 -28.060  31.655  1.00 29.07           C  
ATOM   2057  O   GLU A 270     -13.981 -28.260  32.208  1.00 27.67           O  
ATOM   2058  CB  GLU A 270     -15.304 -25.827  30.535  1.00 31.05           C  
ATOM   2059  CG  GLU A 270     -14.213 -25.169  31.344  1.00 33.82           C  
ATOM   2060  CD  GLU A 270     -14.347 -23.664  31.364  1.00 38.14           C  
ATOM   2061  OE1 GLU A 270     -14.077 -23.031  30.322  1.00 35.93           O  
ATOM   2062  OE2 GLU A 270     -14.739 -23.114  32.415  1.00 36.32           O  
ATOM   2063  N   LEU A 271     -16.227 -28.465  32.186  1.00 33.24           N  
ATOM   2064  CA  LEU A 271     -16.250 -29.203  33.445  1.00 27.77           C  
ATOM   2065  C   LEU A 271     -15.614 -30.578  33.288  1.00 31.89           C  
ATOM   2066  O   LEU A 271     -14.903 -31.050  34.184  1.00 33.97           O  
ATOM   2067  CB  LEU A 271     -17.690 -29.320  33.947  1.00 25.75           C  
ATOM   2068  CG  LEU A 271     -18.196 -28.146  34.788  1.00 32.62           C  
ATOM   2069  CD1 LEU A 271     -19.701 -27.981  34.662  1.00 30.64           C  
ATOM   2070  CD2 LEU A 271     -17.805 -28.358  36.239  1.00 28.08           C  
ATOM   2071  N   LEU A 272     -15.862 -31.235  32.151  1.00 28.98           N  
ATOM   2072  CA  LEU A 272     -15.207 -32.507  31.864  1.00 28.09           C  
ATOM   2073  C   LEU A 272     -13.702 -32.330  31.718  1.00 32.57           C  
ATOM   2074  O   LEU A 272     -12.924 -33.212  32.098  1.00 38.78           O  
ATOM   2075  CB  LEU A 272     -15.801 -33.115  30.595  1.00 29.92           C  
ATOM   2076  CG  LEU A 272     -17.225 -33.659  30.733  1.00 30.94           C  
ATOM   2077  CD1 LEU A 272     -17.908 -33.823  29.380  1.00 32.62           C  
ATOM   2078  CD2 LEU A 272     -17.179 -34.981  31.474  1.00 26.57           C  
ATOM   2079  N   GLN A 273     -13.277 -31.189  31.177  1.00 33.14           N  
ATOM   2080  CA  GLN A 273     -11.860 -30.948  30.932  1.00 30.69           C  
ATOM   2081  C   GLN A 273     -11.122 -30.599  32.220  1.00 35.56           C  
ATOM   2082  O   GLN A 273      -9.961 -30.986  32.399  1.00 36.30           O  
ATOM   2083  CB  GLN A 273     -11.717 -29.837  29.886  1.00 27.80           C  
ATOM   2084  CG  GLN A 273     -10.464 -28.979  29.970  1.00 36.17           C  
ATOM   2085  CD  GLN A 273     -10.589 -27.711  29.137  1.00 33.92           C  
ATOM   2086  OE1 GLN A 273     -10.702 -26.610  29.675  1.00 39.06           O  
ATOM   2087  NE2 GLN A 273     -10.577 -27.865  27.816  1.00 28.77           N  
ATOM   2088  N   ASN A 274     -11.779 -29.889  33.135  1.00 28.01           N  
ATOM   2089  CA  ASN A 274     -11.106 -29.355  34.314  1.00 31.88           C  
ATOM   2090  C   ASN A 274     -11.397 -30.119  35.595  1.00 42.83           C  
ATOM   2091  O   ASN A 274     -10.540 -30.158  36.484  1.00 39.80           O  
ATOM   2092  CB  ASN A 274     -11.494 -27.887  34.528  1.00 33.95           C  
ATOM   2093  CG  ASN A 274     -10.937 -26.979  33.457  1.00 35.16           C  
ATOM   2094  OD1 ASN A 274     -10.074 -27.383  32.680  1.00 34.63           O  
ATOM   2095  ND2 ASN A 274     -11.419 -25.741  33.413  1.00 29.51           N  
ATOM   2096  N   GLY A 275     -12.568 -30.725  35.717  1.00 33.84           N  
ATOM   2097  CA  GLY A 275     -13.024 -31.132  37.025  1.00 39.45           C  
ATOM   2098  C   GLY A 275     -13.622 -29.941  37.756  1.00 39.32           C  
ATOM   2099  O   GLY A 275     -14.076 -28.964  37.148  1.00 37.93           O  
ATOM   2100  N   MET A 276     -13.604 -30.016  39.086  1.00 40.48           N  
ATOM   2101  CA  MET A 276     -14.191 -28.971  39.912  1.00 42.99           C  
ATOM   2102  C   MET A 276     -13.177 -28.174  40.718  1.00 40.40           C  
ATOM   2103  O   MET A 276     -13.558 -27.170  41.327  1.00 43.97           O  
ATOM   2104  CB  MET A 276     -15.234 -29.574  40.862  1.00 38.08           C  
ATOM   2105  CG  MET A 276     -16.549 -29.869  40.173  1.00 40.59           C  
ATOM   2106  SD  MET A 276     -17.512 -31.183  40.932  1.00 55.79           S  
ATOM   2107  CE  MET A 276     -18.908 -31.227  39.812  1.00 40.27           C  
ATOM   2108  N   ASN A 277     -11.911 -28.587  40.737  1.00 45.02           N  
ATOM   2109  CA  ASN A 277     -10.853 -27.873  41.452  1.00 48.62           C  
ATOM   2110  C   ASN A 277     -11.212 -27.686  42.926  1.00 45.43           C  
ATOM   2111  O   ASN A 277     -11.128 -26.590  43.484  1.00 45.14           O  
ATOM   2112  CB  ASN A 277     -10.553 -26.528  40.784  1.00 43.70           C  
ATOM   2113  CG  ASN A 277      -9.274 -25.898  41.296  1.00 55.42           C  
ATOM   2114  OD1 ASN A 277      -8.252 -26.568  41.437  1.00 47.25           O  
ATOM   2115  ND2 ASN A 277      -9.330 -24.605  41.596  1.00 51.97           N  
ATOM   2116  N   GLY A 278     -11.631 -28.779  43.559  1.00 38.21           N  
ATOM   2117  CA  GLY A 278     -11.959 -28.750  44.969  1.00 46.22           C  
ATOM   2118  C   GLY A 278     -13.312 -28.171  45.315  1.00 40.03           C  
ATOM   2119  O   GLY A 278     -13.609 -28.006  46.504  1.00 51.46           O  
ATOM   2120  N   ARG A 279     -14.139 -27.853  44.327  1.00 38.85           N  
ATOM   2121  CA  ARG A 279     -15.483 -27.352  44.567  1.00 39.09           C  
ATOM   2122  C   ARG A 279     -16.498 -28.484  44.432  1.00 41.16           C  
ATOM   2123  O   ARG A 279     -16.169 -29.606  44.042  1.00 35.24           O  
ATOM   2124  CB  ARG A 279     -15.810 -26.208  43.598  1.00 36.10           C  
ATOM   2125  CG  ARG A 279     -14.871 -25.013  43.724  1.00 39.51           C  
ATOM   2126  CD  ARG A 279     -15.131 -23.933  42.678  1.00 33.42           C  
ATOM   2127  NE  ARG A 279     -14.552 -24.250  41.373  1.00 48.03           N  
ATOM   2128  CZ  ARG A 279     -14.143 -23.333  40.499  1.00 40.98           C  
ATOM   2129  NH1 ARG A 279     -14.241 -22.044  40.797  1.00 38.69           N  
ATOM   2130  NH2 ARG A 279     -13.631 -23.701  39.333  1.00 42.16           N  
ATOM   2131  N   THR A 280     -17.746 -28.181  44.779  1.00 35.41           N  
ATOM   2132  CA  THR A 280     -18.850 -29.108  44.582  1.00 36.27           C  
ATOM   2133  C   THR A 280     -19.984 -28.399  43.855  1.00 38.52           C  
ATOM   2134  O   THR A 280     -19.981 -27.176  43.682  1.00 32.66           O  
ATOM   2135  CB  THR A 280     -19.362 -29.693  45.909  1.00 39.10           C  
ATOM   2136  OG1 THR A 280     -19.784 -28.633  46.778  1.00 36.76           O  
ATOM   2137  CG2 THR A 280     -18.279 -30.515  46.594  1.00 32.07           C  
ATOM   2138  N   ILE A 281     -20.959 -29.196  43.420  1.00 36.92           N  
ATOM   2139  CA  ILE A 281     -22.148 -28.706  42.730  1.00 33.02           C  
ATOM   2140  C   ILE A 281     -23.345 -29.458  43.287  1.00 36.14           C  
ATOM   2141  O   ILE A 281     -23.422 -30.685  43.155  1.00 33.25           O  
ATOM   2142  CB  ILE A 281     -22.065 -28.896  41.207  1.00 30.22           C  
ATOM   2143  CG1 ILE A 281     -21.029 -27.951  40.612  1.00 30.47           C  
ATOM   2144  CG2 ILE A 281     -23.419 -28.656  40.568  1.00 26.45           C  
ATOM   2145  CD1 ILE A 281     -20.878 -28.085  39.124  1.00 33.04           C  
ATOM   2146  N   LEU A 282     -24.280 -28.728  43.897  1.00 42.73           N  
ATOM   2147  CA  LEU A 282     -25.413 -29.333  44.594  1.00 34.97           C  
ATOM   2148  C   LEU A 282     -24.941 -30.443  45.530  1.00 34.46           C  
ATOM   2149  O   LEU A 282     -25.546 -31.512  45.620  1.00 40.31           O  
ATOM   2150  CB  LEU A 282     -26.457 -29.847  43.603  1.00 33.02           C  
ATOM   2151  CG  LEU A 282     -27.042 -28.756  42.705  1.00 30.70           C  
ATOM   2152  CD1 LEU A 282     -28.151 -29.318  41.835  1.00 25.98           C  
ATOM   2153  CD2 LEU A 282     -27.542 -27.583  43.539  1.00 36.02           C  
ATOM   2154  N   GLY A 283     -23.827 -30.191  46.214  1.00 34.81           N  
ATOM   2155  CA  GLY A 283     -23.306 -31.134  47.189  1.00 33.34           C  
ATOM   2156  C   GLY A 283     -22.759 -32.419  46.608  1.00 36.69           C  
ATOM   2157  O   GLY A 283     -22.774 -33.451  47.288  1.00 40.75           O  
ATOM   2158  N   SER A 284     -22.271 -32.393  45.367  1.00 43.34           N  
ATOM   2159  CA  SER A 284     -21.632 -33.554  44.761  1.00 39.41           C  
ATOM   2160  C   SER A 284     -20.332 -33.136  44.091  1.00 37.52           C  
ATOM   2161  O   SER A 284     -20.255 -32.067  43.478  1.00 34.16           O  
ATOM   2162  CB  SER A 284     -22.550 -34.238  43.738  1.00 36.41           C  
ATOM   2163  OG  SER A 284     -21.941 -35.406  43.212  1.00 40.05           O  
ATOM   2164  N   ALA A 285     -19.312 -33.985  44.215  1.00 40.11           N  
ATOM   2165  CA  ALA A 285     -18.025 -33.775  43.568  1.00 40.07           C  
ATOM   2166  C   ALA A 285     -17.912 -34.517  42.241  1.00 38.06           C  
ATOM   2167  O   ALA A 285     -16.842 -34.513  41.625  1.00 39.84           O  
ATOM   2168  CB  ALA A 285     -16.887 -34.186  44.505  1.00 40.02           C  
ATOM   2169  N   LEU A 286     -18.985 -35.162  41.799  1.00 39.36           N  
ATOM   2170  CA  LEU A 286     -19.077 -35.759  40.475  1.00 38.95           C  
ATOM   2171  C   LEU A 286     -20.219 -35.101  39.712  1.00 39.60           C  
ATOM   2172  O   LEU A 286     -20.961 -34.271  40.245  1.00 32.36           O  
ATOM   2173  CB  LEU A 286     -19.303 -37.277  40.544  1.00 41.12           C  
ATOM   2174  CG  LEU A 286     -18.205 -38.187  41.097  1.00 45.61           C  
ATOM   2175  CD1 LEU A 286     -18.759 -39.562  41.462  1.00 39.62           C  
ATOM   2176  CD2 LEU A 286     -17.033 -38.329  40.133  1.00 47.10           C  
ATOM   2177  N   LEU A 287     -20.357 -35.484  38.445  1.00 39.22           N  
ATOM   2178  CA  LEU A 287     -21.425 -34.974  37.591  1.00 34.44           C  
ATOM   2179  C   LEU A 287     -22.610 -35.933  37.672  1.00 37.16           C  
ATOM   2180  O   LEU A 287     -22.571 -37.025  37.108  1.00 32.17           O  
ATOM   2181  CB  LEU A 287     -20.929 -34.791  36.155  1.00 38.62           C  
ATOM   2182  CG  LEU A 287     -19.777 -33.779  35.977  1.00 34.38           C  
ATOM   2183  CD1 LEU A 287     -19.407 -33.542  34.515  1.00 33.20           C  
ATOM   2184  CD2 LEU A 287     -20.112 -32.463  36.655  1.00 31.08           C  
ATOM   2185  N   GLU A 288     -23.659 -35.523  38.382  1.00 35.90           N  
ATOM   2186  CA  GLU A 288     -24.838 -36.362  38.573  1.00 36.83           C  
ATOM   2187  C   GLU A 288     -25.648 -36.478  37.289  1.00 35.20           C  
ATOM   2188  O   GLU A 288     -25.782 -35.511  36.541  1.00 38.85           O  
ATOM   2189  CB  GLU A 288     -25.704 -35.791  39.706  1.00 33.76           C  
ATOM   2190  CG  GLU A 288     -25.051 -35.854  41.077  1.00 39.82           C  
ATOM   2191  CD  GLU A 288     -24.921 -37.278  41.595  1.00 48.84           C  
ATOM   2192  OE1 GLU A 288     -25.758 -38.125  41.215  1.00 46.88           O  
ATOM   2193  OE2 GLU A 288     -23.982 -37.547  42.374  1.00 51.04           O  
ATOM   2194  N   ASP A 289     -26.197 -37.679  37.038  1.00 33.60           N  
ATOM   2195  CA  ASP A 289     -26.948 -37.937  35.810  1.00 33.80           C  
ATOM   2196  C   ASP A 289     -28.223 -38.747  36.046  1.00 35.46           C  
ATOM   2197  O   ASP A 289     -28.735 -39.378  35.112  1.00 31.09           O  
ATOM   2198  CB  ASP A 289     -26.061 -38.618  34.749  1.00 32.06           C  
ATOM   2199  CG  ASP A 289     -25.854 -40.118  34.993  1.00 40.85           C  
ATOM   2200  OD1 ASP A 289     -26.014 -40.591  36.151  1.00 37.41           O  
ATOM   2201  OD2 ASP A 289     -25.520 -40.829  34.023  1.00 35.12           O  
ATOM   2202  N   GLU A 290     -28.748 -38.751  37.270  1.00 34.34           N  
ATOM   2203  CA  GLU A 290     -29.975 -39.473  37.577  1.00 36.16           C  
ATOM   2204  C   GLU A 290     -31.109 -38.531  37.979  1.00 36.63           C  
ATOM   2205  O   GLU A 290     -31.991 -38.906  38.758  1.00 36.98           O  
ATOM   2206  CB  GLU A 290     -29.722 -40.526  38.657  1.00 37.75           C  
ATOM   2207  CG  GLU A 290     -28.631 -41.523  38.283  1.00 32.81           C  
ATOM   2208  CD  GLU A 290     -28.897 -42.929  38.798  1.00 45.51           C  
ATOM   2209  OE1 GLU A 290     -29.412 -43.080  39.926  1.00 37.09           O  
ATOM   2210  OE2 GLU A 290     -28.589 -43.889  38.064  1.00 41.25           O  
ATOM   2211  N   PHE A 291     -31.084 -37.302  37.463  1.00 30.54           N  
ATOM   2212  CA  PHE A 291     -32.206 -36.371  37.522  1.00 33.34           C  
ATOM   2213  C   PHE A 291     -32.574 -36.005  36.093  1.00 33.00           C  
ATOM   2214  O   PHE A 291     -31.740 -35.466  35.358  1.00 31.59           O  
ATOM   2215  CB  PHE A 291     -31.860 -35.096  38.299  1.00 30.18           C  
ATOM   2216  CG  PHE A 291     -31.399 -35.329  39.708  1.00 33.64           C  
ATOM   2217  CD1 PHE A 291     -30.052 -35.492  39.994  1.00 32.06           C  
ATOM   2218  CD2 PHE A 291     -32.309 -35.361  40.750  1.00 35.17           C  
ATOM   2219  CE1 PHE A 291     -29.623 -35.700  41.296  1.00 34.81           C  
ATOM   2220  CE2 PHE A 291     -31.889 -35.567  42.053  1.00 33.97           C  
ATOM   2221  CZ  PHE A 291     -30.544 -35.737  42.327  1.00 35.93           C  
ATOM   2222  N   THR A 292     -33.806 -36.294  35.699  1.00 31.21           N  
ATOM   2223  CA  THR A 292     -34.289 -35.918  34.380  1.00 33.95           C  
ATOM   2224  C   THR A 292     -34.647 -34.436  34.362  1.00 33.41           C  
ATOM   2225  O   THR A 292     -34.732 -33.791  35.410  1.00 36.44           O  
ATOM   2226  CB  THR A 292     -35.492 -36.779  34.005  1.00 35.41           C  
ATOM   2227  OG1 THR A 292     -36.591 -36.465  34.867  1.00 40.31           O  
ATOM   2228  CG2 THR A 292     -35.150 -38.257  34.139  1.00 30.42           C  
ATOM   2229  N   PRO A 293     -34.838 -33.853  33.175  1.00 38.79           N  
ATOM   2230  CA  PRO A 293     -35.351 -32.475  33.125  1.00 36.72           C  
ATOM   2231  C   PRO A 293     -36.688 -32.301  33.824  1.00 37.22           C  
ATOM   2232  O   PRO A 293     -36.918 -31.251  34.436  1.00 36.12           O  
ATOM   2233  CB  PRO A 293     -35.457 -32.200  31.620  1.00 34.48           C  
ATOM   2234  CG  PRO A 293     -34.399 -33.052  31.025  1.00 31.49           C  
ATOM   2235  CD  PRO A 293     -34.363 -34.307  31.855  1.00 31.79           C  
ATOM   2236  N   PHE A 294     -37.579 -33.296  33.760  1.00 40.06           N  
ATOM   2237  CA  PHE A 294     -38.849 -33.190  34.474  1.00 40.35           C  
ATOM   2238  C   PHE A 294     -38.655 -33.302  35.980  1.00 38.22           C  
ATOM   2239  O   PHE A 294     -39.382 -32.657  36.744  1.00 43.27           O  
ATOM   2240  CB  PHE A 294     -39.827 -34.259  33.983  1.00 46.41           C  
ATOM   2241  CG  PHE A 294     -41.207 -34.158  34.590  1.00 54.05           C  
ATOM   2242  CD1 PHE A 294     -41.514 -34.811  35.776  1.00 55.61           C  
ATOM   2243  CD2 PHE A 294     -42.200 -33.422  33.964  1.00 56.90           C  
ATOM   2244  CE1 PHE A 294     -42.781 -34.720  36.330  1.00 54.20           C  
ATOM   2245  CE2 PHE A 294     -43.469 -33.330  34.513  1.00 58.25           C  
ATOM   2246  CZ  PHE A 294     -43.758 -33.980  35.697  1.00 59.87           C  
ATOM   2247  N   ASP A 295     -37.696 -34.119  36.422  1.00 38.03           N  
ATOM   2248  CA  ASP A 295     -37.379 -34.201  37.844  1.00 34.55           C  
ATOM   2249  C   ASP A 295     -36.968 -32.840  38.391  1.00 37.76           C  
ATOM   2250  O   ASP A 295     -37.451 -32.408  39.444  1.00 36.68           O  
ATOM   2251  CB  ASP A 295     -36.264 -35.224  38.075  1.00 34.71           C  
ATOM   2252  CG  ASP A 295     -36.731 -36.654  37.891  1.00 40.24           C  
ATOM   2253  OD1 ASP A 295     -37.955 -36.875  37.796  1.00 46.21           O  
ATOM   2254  OD2 ASP A 295     -35.870 -37.559  37.839  1.00 40.01           O  
ATOM   2255  N   VAL A 296     -36.075 -32.150  37.678  1.00 39.23           N  
ATOM   2256  CA  VAL A 296     -35.548 -30.874  38.156  1.00 32.68           C  
ATOM   2257  C   VAL A 296     -36.664 -29.845  38.279  1.00 36.94           C  
ATOM   2258  O   VAL A 296     -36.795 -29.165  39.303  1.00 33.67           O  
ATOM   2259  CB  VAL A 296     -34.426 -30.379  37.227  1.00 31.90           C  
ATOM   2260  CG1 VAL A 296     -34.047 -28.951  37.575  1.00 33.20           C  
ATOM   2261  CG2 VAL A 296     -33.220 -31.302  37.312  1.00 30.37           C  
ATOM   2262  N   VAL A 297     -37.486 -29.717  37.232  1.00 34.22           N  
ATOM   2263  CA  VAL A 297     -38.612 -28.784  37.263  1.00 35.90           C  
ATOM   2264  C   VAL A 297     -39.543 -29.111  38.422  1.00 36.42           C  
ATOM   2265  O   VAL A 297     -40.113 -28.216  39.058  1.00 44.38           O  
ATOM   2266  CB  VAL A 297     -39.361 -28.809  35.917  1.00 34.58           C  
ATOM   2267  CG1 VAL A 297     -40.531 -27.833  35.934  1.00 35.30           C  
ATOM   2268  CG2 VAL A 297     -38.409 -28.491  34.782  1.00 38.19           C  
ATOM   2269  N   ARG A 298     -39.713 -30.402  38.713  1.00 34.86           N  
ATOM   2270  CA  ARG A 298     -40.577 -30.810  39.815  1.00 39.07           C  
ATOM   2271  C   ARG A 298     -40.025 -30.340  41.159  1.00 37.17           C  
ATOM   2272  O   ARG A 298     -40.730 -29.682  41.933  1.00 37.12           O  
ATOM   2273  CB  ARG A 298     -40.754 -32.329  39.803  1.00 42.79           C  
ATOM   2274  CG  ARG A 298     -41.386 -32.878  41.064  1.00 40.68           C  
ATOM   2275  CD  ARG A 298     -41.544 -34.387  41.017  1.00 53.13           C  
ATOM   2276  NE  ARG A 298     -41.240 -34.997  42.309  1.00 55.37           N  
ATOM   2277  CZ  ARG A 298     -40.245 -35.855  42.515  1.00 49.89           C  
ATOM   2278  NH1 ARG A 298     -39.465 -36.222  41.508  1.00 46.63           N  
ATOM   2279  NH2 ARG A 298     -40.038 -36.356  43.724  1.00 52.51           N  
ATOM   2280  N   GLN A 299     -38.761 -30.659  41.452  1.00 37.85           N  
ATOM   2281  CA  GLN A 299     -38.185 -30.344  42.756  1.00 31.54           C  
ATOM   2282  C   GLN A 299     -37.755 -28.887  42.889  1.00 39.30           C  
ATOM   2283  O   GLN A 299     -37.733 -28.364  44.009  1.00 32.49           O  
ATOM   2284  CB  GLN A 299     -36.986 -31.260  43.039  1.00 27.04           C  
ATOM   2285  CG  GLN A 299     -36.344 -31.072  44.414  1.00 29.33           C  
ATOM   2286  CD  GLN A 299     -35.190 -32.027  44.656  1.00 31.05           C  
ATOM   2287  OE1 GLN A 299     -34.398 -31.845  45.582  1.00 29.72           O  
ATOM   2288  NE2 GLN A 299     -35.092 -33.056  43.824  1.00 33.96           N  
ATOM   2289  N   CYS A 300     -37.425 -28.218  41.788  1.00 33.04           N  
ATOM   2290  CA  CYS A 300     -36.860 -26.879  41.859  1.00 41.24           C  
ATOM   2291  C   CYS A 300     -37.942 -25.805  41.852  1.00 43.26           C  
ATOM   2292  O   CYS A 300     -39.100 -26.040  41.496  1.00 38.17           O  
ATOM   2293  CB  CYS A 300     -35.886 -26.627  40.706  1.00 36.18           C  
ATOM   2294  SG  CYS A 300     -34.178 -27.101  41.049  1.00 37.61           S  
ATOM   2295  N   SER A 301     -37.532 -24.607  42.253  1.00 45.71           N  
ATOM   2296  CA  SER A 301     -38.408 -23.452  42.282  1.00 56.11           C  
ATOM   2297  C   SER A 301     -38.678 -22.947  40.868  1.00 58.96           C  
ATOM   2298  O   SER A 301     -38.003 -23.315  39.902  1.00 59.02           O  
ATOM   2299  CB  SER A 301     -37.781 -22.343  43.125  1.00 55.87           C  
ATOM   2300  OG  SER A 301     -36.420 -22.161  42.772  1.00 57.39           O  
ATOM   2301  N   GLY A 302     -39.691 -22.093  40.754  1.00 59.55           N  
ATOM   2302  CA  GLY A 302     -39.962 -21.435  39.493  1.00 59.57           C  
ATOM   2303  C   GLY A 302     -39.187 -20.161  39.272  1.00 61.20           C  
ATOM   2304  O   GLY A 302     -39.202 -19.623  38.161  1.00 60.69           O  
ATOM   2305  N   VAL A 303     -38.509 -19.663  40.303  1.00 62.51           N  
ATOM   2306  CA  VAL A 303     -37.723 -18.441  40.213  1.00 62.93           C  
ATOM   2307  C   VAL A 303     -36.276 -18.771  40.552  1.00 63.67           C  
ATOM   2308  O   VAL A 303     -35.998 -19.463  41.540  1.00 64.21           O  
ATOM   2309  CB  VAL A 303     -38.283 -17.330  41.125  1.00 59.96           C  
ATOM   2310  CG1 VAL A 303     -39.731 -17.040  40.757  1.00 60.74           C  
ATOM   2311  CG2 VAL A 303     -38.175 -17.703  42.598  1.00 58.65           C  
ATOM   2312  N   THR A 304     -35.362 -18.303  39.709  1.00 60.18           N  
ATOM   2313  CA  THR A 304     -33.946 -18.548  39.916  1.00 54.49           C  
ATOM   2314  C   THR A 304     -33.399 -17.601  40.979  1.00 59.36           C  
ATOM   2315  O   THR A 304     -33.864 -16.469  41.133  1.00 61.22           O  
ATOM   2316  CB  THR A 304     -33.191 -18.377  38.593  1.00 58.48           C  
ATOM   2317  OG1 THR A 304     -33.694 -19.312  37.629  1.00 50.56           O  
ATOM   2318  CG2 THR A 304     -31.693 -18.600  38.768  1.00 48.78           C  
ATOM   2319  N   PHE A 305     -32.430 -18.094  41.748  1.00 56.38           N  
ATOM   2320  CA  PHE A 305     -31.649 -17.252  42.652  1.00 56.43           C  
ATOM   2321  C   PHE A 305     -30.636 -16.506  41.792  1.00 59.53           C  
ATOM   2322  O   PHE A 305     -29.505 -16.951  41.584  1.00 55.86           O  
ATOM   2323  CB  PHE A 305     -30.980 -18.094  43.729  1.00 53.10           C  
ATOM   2324  CG  PHE A 305     -30.479 -17.299  44.899  1.00 55.55           C  
ATOM   2325  CD1 PHE A 305     -30.991 -16.040  45.175  1.00 54.77           C  
ATOM   2326  CD2 PHE A 305     -29.488 -17.808  45.719  1.00 53.63           C  
ATOM   2327  CE1 PHE A 305     -30.526 -15.309  46.254  1.00 51.21           C  
ATOM   2328  CE2 PHE A 305     -29.018 -17.083  46.796  1.00 51.30           C  
ATOM   2329  CZ  PHE A 305     -29.537 -15.831  47.065  1.00 49.64           C  
ATOM   2330  N   GLN A 306     -31.054 -15.351  41.287  1.00 64.10           N  
ATOM   2331  CA  GLN A 306     -30.351 -14.668  40.208  1.00 67.56           C  
ATOM   2332  C   GLN A 306     -29.140 -13.871  40.683  1.00 60.38           C  
ATOM   2333  O   GLN A 306     -28.168 -13.711  39.943  1.00 52.20           O  
ATOM   2334  CB  GLN A 306     -31.330 -13.753  39.471  1.00 60.69           C  
ATOM   2335  CG  GLN A 306     -32.629 -14.456  39.104  1.00 64.00           C  
ATOM   2336  CD  GLN A 306     -33.629 -13.544  38.427  1.00 72.70           C  
ATOM   2337  OE1 GLN A 306     -33.256 -12.641  37.680  1.00 67.04           O  
ATOM   2338  NE2 GLN A 306     -34.912 -13.777  38.686  1.00 72.60           N  
TER    2339      GLN A 306                                                      
ATOM   2340  N   SER B   1     -58.412 -34.399  11.873  1.00 37.90           N  
ATOM   2341  CA  SER B   1     -59.179 -34.526  10.640  1.00 41.67           C  
ATOM   2342  C   SER B   1     -59.500 -33.146  10.076  1.00 39.11           C  
ATOM   2343  O   SER B   1     -59.398 -32.138  10.775  1.00 37.78           O  
ATOM   2344  CB  SER B   1     -60.461 -35.321  10.881  1.00 39.67           C  
ATOM   2345  OG  SER B   1     -61.034 -35.749   9.661  1.00 50.92           O  
ATOM   2346  N   GLY B   2     -59.887 -33.110   8.808  1.00 36.51           N  
ATOM   2347  CA  GLY B   2     -60.072 -31.861   8.105  1.00 37.51           C  
ATOM   2348  C   GLY B   2     -58.785 -31.361   7.476  1.00 34.40           C  
ATOM   2349  O   GLY B   2     -57.680 -31.761   7.834  1.00 35.93           O  
ATOM   2350  N   PHE B   3     -58.944 -30.464   6.512  1.00 31.41           N  
ATOM   2351  CA  PHE B   3     -57.794 -29.912   5.806  1.00 31.93           C  
ATOM   2352  C   PHE B   3     -58.139 -28.513   5.319  1.00 31.77           C  
ATOM   2353  O   PHE B   3     -59.165 -28.326   4.661  1.00 30.55           O  
ATOM   2354  CB  PHE B   3     -57.379 -30.810   4.640  1.00 33.25           C  
ATOM   2355  CG  PHE B   3     -55.956 -30.618   4.222  1.00 28.14           C  
ATOM   2356  CD1 PHE B   3     -54.926 -31.234   4.913  1.00 27.63           C  
ATOM   2357  CD2 PHE B   3     -55.647 -29.817   3.140  1.00 31.99           C  
ATOM   2358  CE1 PHE B   3     -53.610 -31.054   4.527  1.00 31.72           C  
ATOM   2359  CE2 PHE B   3     -54.337 -29.635   2.748  1.00 31.64           C  
ATOM   2360  CZ  PHE B   3     -53.315 -30.253   3.442  1.00 32.78           C  
ATOM   2361  N   ARG B   4     -57.281 -27.541   5.637  1.00 31.47           N  
ATOM   2362  CA  ARG B   4     -57.522 -26.139   5.339  1.00 35.32           C  
ATOM   2363  C   ARG B   4     -56.256 -25.467   4.832  1.00 30.50           C  
ATOM   2364  O   ARG B   4     -55.140 -25.820   5.217  1.00 29.22           O  
ATOM   2365  CB  ARG B   4     -58.020 -25.376   6.592  1.00 33.54           C  
ATOM   2366  CG  ARG B   4     -59.431 -25.717   7.047  1.00 37.51           C  
ATOM   2367  CD  ARG B   4     -60.406 -24.617   6.643  1.00 35.75           C  
ATOM   2368  NE  ARG B   4     -61.789 -24.965   6.924  1.00 31.40           N  
ATOM   2369  CZ  ARG B   4     -62.835 -24.330   6.402  1.00 41.52           C  
ATOM   2370  NH1 ARG B   4     -62.648 -23.316   5.564  1.00 44.42           N  
ATOM   2371  NH2 ARG B   4     -64.072 -24.711   6.709  1.00 39.81           N  
ATOM   2372  N   LYS B   5     -56.447 -24.485   3.960  1.00 34.61           N  
ATOM   2373  CA  LYS B   5     -55.375 -23.562   3.580  1.00 41.11           C  
ATOM   2374  C   LYS B   5     -55.050 -22.717   4.807  1.00 42.99           C  
ATOM   2375  O   LYS B   5     -55.740 -21.741   5.105  1.00 44.04           O  
ATOM   2376  CB  LYS B   5     -55.795 -22.686   2.401  1.00 38.68           C  
ATOM   2377  CG  LYS B   5     -54.660 -22.220   1.499  1.00 45.30           C  
ATOM   2378  CD  LYS B   5     -54.655 -23.008   0.202  1.00 42.23           C  
ATOM   2379  CE  LYS B   5     -54.900 -22.105  -0.995  1.00 50.25           C  
ATOM   2380  NZ  LYS B   5     -53.694 -21.304  -1.360  1.00 39.58           N  
ATOM   2381  N   MET B   6     -54.005 -23.098   5.537  1.00 39.19           N  
ATOM   2382  CA  MET B   6     -53.756 -22.612   6.889  1.00 37.90           C  
ATOM   2383  C   MET B   6     -52.522 -21.725   6.927  1.00 43.11           C  
ATOM   2384  O   MET B   6     -51.418 -22.178   6.609  1.00 39.62           O  
ATOM   2385  CB  MET B   6     -53.577 -23.790   7.847  1.00 35.91           C  
ATOM   2386  CG  MET B   6     -53.368 -23.392   9.289  1.00 42.76           C  
ATOM   2387  SD  MET B   6     -53.308 -24.856  10.335  1.00 56.04           S  
ATOM   2388  CE  MET B   6     -54.723 -25.758   9.709  1.00 35.42           C  
ATOM   2389  N   ALA B   7     -52.709 -20.476   7.341  1.00 34.96           N  
ATOM   2390  CA  ALA B   7     -51.613 -19.535   7.491  1.00 34.08           C  
ATOM   2391  C   ALA B   7     -50.934 -19.705   8.843  1.00 37.55           C  
ATOM   2392  O   ALA B   7     -51.479 -20.305   9.769  1.00 37.91           O  
ATOM   2393  CB  ALA B   7     -52.110 -18.098   7.333  1.00 26.81           C  
ATOM   2394  N   PHE B   8     -49.723 -19.165   8.940  1.00 33.99           N  
ATOM   2395  CA  PHE B   8     -49.029 -19.104  10.210  1.00 33.77           C  
ATOM   2396  C   PHE B   8     -49.657 -18.037  11.104  1.00 35.25           C  
ATOM   2397  O   PHE B   8     -50.269 -17.084  10.615  1.00 33.83           O  
ATOM   2398  CB  PHE B   8     -47.552 -18.797   9.989  1.00 35.27           C  
ATOM   2399  CG  PHE B   8     -46.777 -19.937   9.401  1.00 40.38           C  
ATOM   2400  CD1 PHE B   8     -46.722 -20.125   8.030  1.00 40.99           C  
ATOM   2401  CD2 PHE B   8     -46.101 -20.822  10.222  1.00 44.60           C  
ATOM   2402  CE1 PHE B   8     -46.005 -21.177   7.489  1.00 41.59           C  
ATOM   2403  CE2 PHE B   8     -45.384 -21.874   9.688  1.00 45.91           C  
ATOM   2404  CZ  PHE B   8     -45.335 -22.052   8.321  1.00 39.41           C  
ATOM   2405  N   PRO B   9     -49.526 -18.179  12.424  1.00 32.59           N  
ATOM   2406  CA  PRO B   9     -49.956 -17.099  13.323  1.00 34.15           C  
ATOM   2407  C   PRO B   9     -49.090 -15.868  13.098  1.00 32.92           C  
ATOM   2408  O   PRO B   9     -47.861 -15.957  13.063  1.00 38.31           O  
ATOM   2409  CB  PRO B   9     -49.753 -17.691  14.725  1.00 36.90           C  
ATOM   2410  CG  PRO B   9     -49.568 -19.170  14.517  1.00 38.13           C  
ATOM   2411  CD  PRO B   9     -48.969 -19.326  13.160  1.00 37.03           C  
ATOM   2412  N   SER B  10     -49.737 -14.718  12.936  1.00 31.37           N  
ATOM   2413  CA  SER B  10     -49.075 -13.528  12.419  1.00 31.54           C  
ATOM   2414  C   SER B  10     -48.563 -12.583  13.497  1.00 32.92           C  
ATOM   2415  O   SER B  10     -47.924 -11.584  13.160  1.00 32.62           O  
ATOM   2416  CB  SER B  10     -50.024 -12.770  11.484  1.00 34.58           C  
ATOM   2417  OG  SER B  10     -51.198 -12.372  12.168  1.00 36.08           O  
ATOM   2418  N   GLY B  11     -48.819 -12.872  14.771  1.00 34.17           N  
ATOM   2419  CA  GLY B  11     -48.422 -12.004  15.866  1.00 30.04           C  
ATOM   2420  C   GLY B  11     -47.008 -11.456  15.792  1.00 32.87           C  
ATOM   2421  O   GLY B  11     -46.785 -10.266  16.035  1.00 30.78           O  
ATOM   2422  N   LYS B  12     -46.044 -12.313  15.445  1.00 34.00           N  
ATOM   2423  CA  LYS B  12     -44.657 -11.868  15.353  1.00 34.28           C  
ATOM   2424  C   LYS B  12     -44.446 -10.893  14.202  1.00 34.58           C  
ATOM   2425  O   LYS B  12     -43.557 -10.039  14.275  1.00 38.81           O  
ATOM   2426  CB  LYS B  12     -43.726 -13.072  15.205  1.00 41.64           C  
ATOM   2427  CG  LYS B  12     -43.640 -13.956  16.437  1.00 44.96           C  
ATOM   2428  CD  LYS B  12     -42.589 -15.037  16.260  1.00 38.19           C  
ATOM   2429  CE  LYS B  12     -42.535 -15.956  17.467  1.00 49.51           C  
ATOM   2430  NZ  LYS B  12     -43.811 -16.697  17.662  1.00 56.99           N  
ATOM   2431  N   VAL B  13     -45.240 -11.002  13.139  1.00 32.52           N  
ATOM   2432  CA  VAL B  13     -45.111 -10.079  12.020  1.00 34.23           C  
ATOM   2433  C   VAL B  13     -45.905  -8.796  12.253  1.00 32.49           C  
ATOM   2434  O   VAL B  13     -45.486  -7.723  11.807  1.00 35.26           O  
ATOM   2435  CB  VAL B  13     -45.534 -10.768  10.711  1.00 35.40           C  
ATOM   2436  CG1 VAL B  13     -45.365  -9.824   9.524  1.00 31.86           C  
ATOM   2437  CG2 VAL B  13     -44.730 -12.038  10.503  1.00 36.44           C  
ATOM   2438  N   GLU B  14     -47.040  -8.883  12.952  1.00 30.24           N  
ATOM   2439  CA  GLU B  14     -47.817  -7.686  13.255  1.00 30.45           C  
ATOM   2440  C   GLU B  14     -47.001  -6.669  14.039  1.00 27.76           C  
ATOM   2441  O   GLU B  14     -47.156  -5.459  13.834  1.00 30.83           O  
ATOM   2442  CB  GLU B  14     -49.075  -8.059  14.037  1.00 30.92           C  
ATOM   2443  CG  GLU B  14     -49.910  -9.153  13.405  1.00 31.55           C  
ATOM   2444  CD  GLU B  14     -51.116  -9.498  14.245  1.00 33.98           C  
ATOM   2445  OE1 GLU B  14     -51.498 -10.686  14.293  1.00 33.97           O  
ATOM   2446  OE2 GLU B  14     -51.676  -8.574  14.871  1.00 34.93           O  
ATOM   2447  N   GLY B  15     -46.121  -7.133  14.927  1.00 28.64           N  
ATOM   2448  CA  GLY B  15     -45.323  -6.224  15.732  1.00 29.62           C  
ATOM   2449  C   GLY B  15     -44.218  -5.509  14.985  1.00 36.28           C  
ATOM   2450  O   GLY B  15     -43.524  -4.687  15.591  1.00 33.77           O  
ATOM   2451  N   CYS B  16     -44.035  -5.790  13.698  1.00 35.47           N  
ATOM   2452  CA  CYS B  16     -42.983  -5.155  12.918  1.00 32.25           C  
ATOM   2453  C   CYS B  16     -43.514  -4.278  11.797  1.00 33.33           C  
ATOM   2454  O   CYS B  16     -42.715  -3.665  11.079  1.00 38.94           O  
ATOM   2455  CB  CYS B  16     -42.043  -6.217  12.332  1.00 41.49           C  
ATOM   2456  SG  CYS B  16     -41.509  -7.452  13.527  1.00 39.78           S  
ATOM   2457  N   MET B  17     -44.826  -4.194  11.625  1.00 31.15           N  
ATOM   2458  CA  MET B  17     -45.394  -3.409  10.540  1.00 27.98           C  
ATOM   2459  C   MET B  17     -45.452  -1.940  10.928  1.00 35.69           C  
ATOM   2460  O   MET B  17     -45.900  -1.595  12.026  1.00 35.22           O  
ATOM   2461  CB  MET B  17     -46.786  -3.926  10.184  1.00 26.06           C  
ATOM   2462  CG  MET B  17     -46.788  -5.358   9.689  1.00 31.05           C  
ATOM   2463  SD  MET B  17     -45.527  -5.661   8.435  1.00 35.97           S  
ATOM   2464  CE  MET B  17     -46.062  -4.558   7.128  1.00 30.46           C  
ATOM   2465  N   VAL B  18     -44.983  -1.077  10.032  1.00 36.11           N  
ATOM   2466  CA  VAL B  18     -44.991   0.361  10.234  1.00 31.62           C  
ATOM   2467  C   VAL B  18     -45.486   1.031   8.958  1.00 34.94           C  
ATOM   2468  O   VAL B  18     -45.806   0.374   7.964  1.00 37.32           O  
ATOM   2469  CB  VAL B  18     -43.605   0.909  10.632  1.00 32.60           C  
ATOM   2470  CG1 VAL B  18     -43.139   0.283  11.938  1.00 33.14           C  
ATOM   2471  CG2 VAL B  18     -42.597   0.676   9.516  1.00 31.68           C  
ATOM   2472  N   GLN B  19     -45.553   2.354   9.002  1.00 30.59           N  
ATOM   2473  CA  GLN B  19     -46.032   3.176   7.907  1.00 33.17           C  
ATOM   2474  C   GLN B  19     -44.884   4.044   7.424  1.00 35.81           C  
ATOM   2475  O   GLN B  19     -44.188   4.661   8.231  1.00 34.75           O  
ATOM   2476  CB  GLN B  19     -47.204   4.049   8.374  1.00 35.49           C  
ATOM   2477  CG  GLN B  19     -48.197   4.444   7.306  1.00 37.27           C  
ATOM   2478  CD  GLN B  19     -49.240   5.418   7.827  1.00 44.26           C  
ATOM   2479  OE1 GLN B  19     -49.095   5.982   8.913  1.00 51.27           O  
ATOM   2480  NE2 GLN B  19     -50.299   5.620   7.053  1.00 44.71           N  
ATOM   2481  N   VAL B  20     -44.671   4.080   6.114  1.00 36.36           N  
ATOM   2482  CA  VAL B  20     -43.615   4.892   5.518  1.00 33.04           C  
ATOM   2483  C   VAL B  20     -44.258   5.889   4.567  1.00 33.24           C  
ATOM   2484  O   VAL B  20     -44.879   5.492   3.572  1.00 31.36           O  
ATOM   2485  CB  VAL B  20     -42.571   4.034   4.786  1.00 29.78           C  
ATOM   2486  CG1 VAL B  20     -41.561   4.922   4.081  1.00 35.01           C  
ATOM   2487  CG2 VAL B  20     -41.869   3.107   5.763  1.00 27.28           C  
ATOM   2488  N   THR B  21     -44.112   7.177   4.868  1.00 29.48           N  
ATOM   2489  CA  THR B  21     -44.603   8.247   4.010  1.00 32.54           C  
ATOM   2490  C   THR B  21     -43.435   9.017   3.407  1.00 35.63           C  
ATOM   2491  O   THR B  21     -42.489   9.387   4.113  1.00 35.38           O  
ATOM   2492  CB  THR B  21     -45.511   9.214   4.781  1.00 35.52           C  
ATOM   2493  OG1 THR B  21     -46.612   8.495   5.355  1.00 38.78           O  
ATOM   2494  CG2 THR B  21     -46.052  10.285   3.847  1.00 32.55           C  
ATOM   2495  N   CYS B  22     -43.505   9.246   2.094  1.00 35.23           N  
ATOM   2496  CA  CYS B  22     -42.555  10.098   1.382  1.00 33.23           C  
ATOM   2497  C   CYS B  22     -43.359  10.971   0.430  1.00 35.34           C  
ATOM   2498  O   CYS B  22     -43.952  10.460  -0.529  1.00 35.06           O  
ATOM   2499  CB  CYS B  22     -41.511   9.278   0.621  1.00 32.57           C  
ATOM   2500  SG  CYS B  22     -40.052  10.220   0.115  1.00 45.99           S  
ATOM   2501  N   GLY B  23     -43.379  12.278   0.698  1.00 41.30           N  
ATOM   2502  CA  GLY B  23     -44.213  13.192  -0.049  1.00 47.20           C  
ATOM   2503  C   GLY B  23     -45.690  12.943   0.182  1.00 44.39           C  
ATOM   2504  O   GLY B  23     -46.223  13.222   1.261  1.00 48.10           O  
ATOM   2505  N   THR B  24     -46.358  12.410  -0.842  1.00 42.00           N  
ATOM   2506  CA  THR B  24     -47.768  12.049  -0.784  1.00 41.15           C  
ATOM   2507  C   THR B  24     -47.993  10.551  -0.953  1.00 41.92           C  
ATOM   2508  O   THR B  24     -49.141  10.128  -1.124  1.00 39.09           O  
ATOM   2509  CB  THR B  24     -48.575  12.813  -1.843  1.00 43.16           C  
ATOM   2510  OG1 THR B  24     -48.141  12.445  -3.145  1.00 37.46           O  
ATOM   2511  CG2 THR B  24     -48.401  14.305  -1.692  1.00 45.31           C  
ATOM   2512  N   THR B  25     -46.936   9.743  -0.935  1.00 41.51           N  
ATOM   2513  CA  THR B  25     -47.042   8.294  -1.072  1.00 39.79           C  
ATOM   2514  C   THR B  25     -46.881   7.658   0.301  1.00 37.55           C  
ATOM   2515  O   THR B  25     -45.957   8.003   1.040  1.00 36.52           O  
ATOM   2516  CB  THR B  25     -45.980   7.740  -2.033  1.00 37.53           C  
ATOM   2517  OG1 THR B  25     -45.917   8.561  -3.209  1.00 37.22           O  
ATOM   2518  CG2 THR B  25     -46.310   6.312  -2.441  1.00 36.09           C  
ATOM   2519  N   THR B  26     -47.783   6.742   0.644  1.00 33.30           N  
ATOM   2520  CA  THR B  26     -47.722   6.011   1.906  1.00 36.61           C  
ATOM   2521  C   THR B  26     -47.916   4.529   1.636  1.00 35.99           C  
ATOM   2522  O   THR B  26     -48.875   4.139   0.962  1.00 33.65           O  
ATOM   2523  CB  THR B  26     -48.781   6.512   2.906  1.00 32.26           C  
ATOM   2524  OG1 THR B  26     -48.336   7.737   3.510  1.00 43.96           O  
ATOM   2525  CG2 THR B  26     -49.030   5.479   3.995  1.00 35.93           C  
ATOM   2526  N   LEU B  27     -47.000   3.713   2.151  1.00 35.01           N  
ATOM   2527  CA  LEU B  27     -47.088   2.265   2.038  1.00 36.06           C  
ATOM   2528  C   LEU B  27     -46.560   1.661   3.332  1.00 33.63           C  
ATOM   2529  O   LEU B  27     -46.259   2.374   4.293  1.00 36.30           O  
ATOM   2530  CB  LEU B  27     -46.335   1.762   0.799  1.00 27.39           C  
ATOM   2531  CG  LEU B  27     -44.999   2.402   0.408  1.00 28.59           C  
ATOM   2532  CD1 LEU B  27     -43.927   2.164   1.462  1.00 25.88           C  
ATOM   2533  CD2 LEU B  27     -44.547   1.876  -0.948  1.00 29.37           C  
ATOM   2534  N   ASN B  28     -46.430   0.342   3.353  1.00 28.82           N  
ATOM   2535  CA  ASN B  28     -46.044  -0.359   4.565  1.00 30.80           C  
ATOM   2536  C   ASN B  28     -44.542  -0.610   4.590  1.00 30.69           C  
ATOM   2537  O   ASN B  28     -43.902  -0.795   3.552  1.00 33.59           O  
ATOM   2538  CB  ASN B  28     -46.799  -1.685   4.680  1.00 26.83           C  
ATOM   2539  CG  ASN B  28     -48.290  -1.528   4.446  1.00 32.57           C  
ATOM   2540  OD1 ASN B  28     -49.017  -1.027   5.305  1.00 34.62           O  
ATOM   2541  ND2 ASN B  28     -48.755  -1.963   3.280  1.00 31.93           N  
ATOM   2542  N   GLY B  29     -43.982  -0.599   5.800  1.00 34.73           N  
ATOM   2543  CA  GLY B  29     -42.598  -0.956   5.996  1.00 31.16           C  
ATOM   2544  C   GLY B  29     -42.477  -2.056   7.038  1.00 34.39           C  
ATOM   2545  O   GLY B  29     -43.384  -2.291   7.833  1.00 27.99           O  
ATOM   2546  N   LEU B  30     -41.333  -2.731   7.010  1.00 37.89           N  
ATOM   2547  CA  LEU B  30     -41.019  -3.799   7.953  1.00 33.62           C  
ATOM   2548  C   LEU B  30     -39.900  -3.314   8.865  1.00 35.69           C  
ATOM   2549  O   LEU B  30     -38.785  -3.052   8.399  1.00 34.96           O  
ATOM   2550  CB  LEU B  30     -40.614  -5.078   7.218  1.00 34.85           C  
ATOM   2551  CG  LEU B  30     -40.331  -6.366   8.000  1.00 36.78           C  
ATOM   2552  CD1 LEU B  30     -41.576  -6.872   8.720  1.00 32.96           C  
ATOM   2553  CD2 LEU B  30     -39.777  -7.437   7.066  1.00 32.26           C  
ATOM   2554  N   TRP B  31     -40.200  -3.189  10.156  1.00 33.83           N  
ATOM   2555  CA  TRP B  31     -39.273  -2.646  11.141  1.00 30.54           C  
ATOM   2556  C   TRP B  31     -38.611  -3.790  11.899  1.00 35.50           C  
ATOM   2557  O   TRP B  31     -39.274  -4.501  12.661  1.00 38.75           O  
ATOM   2558  CB  TRP B  31     -40.010  -1.716  12.103  1.00 36.88           C  
ATOM   2559  CG  TRP B  31     -39.157  -1.048  13.144  1.00 36.33           C  
ATOM   2560  CD1 TRP B  31     -37.800  -0.887  13.131  1.00 36.02           C  
ATOM   2561  CD2 TRP B  31     -39.621  -0.443  14.355  1.00 39.64           C  
ATOM   2562  NE1 TRP B  31     -37.393  -0.219  14.263  1.00 33.85           N  
ATOM   2563  CE2 TRP B  31     -38.494   0.066  15.029  1.00 37.91           C  
ATOM   2564  CE3 TRP B  31     -40.884  -0.282  14.936  1.00 38.66           C  
ATOM   2565  CZ2 TRP B  31     -38.592   0.722  16.256  1.00 38.14           C  
ATOM   2566  CZ3 TRP B  31     -40.977   0.368  16.152  1.00 34.70           C  
ATOM   2567  CH2 TRP B  31     -39.839   0.862  16.799  1.00 33.59           C  
ATOM   2568  N   LEU B  32     -37.307  -3.959  11.694  1.00 34.25           N  
ATOM   2569  CA  LEU B  32     -36.535  -5.008  12.348  1.00 34.38           C  
ATOM   2570  C   LEU B  32     -35.253  -4.396  12.884  1.00 37.51           C  
ATOM   2571  O   LEU B  32     -34.503  -3.775  12.125  1.00 38.99           O  
ATOM   2572  CB  LEU B  32     -36.207  -6.148  11.377  1.00 39.99           C  
ATOM   2573  CG  LEU B  32     -37.376  -6.868  10.705  1.00 38.34           C  
ATOM   2574  CD1 LEU B  32     -36.863  -7.788   9.609  1.00 39.20           C  
ATOM   2575  CD2 LEU B  32     -38.188  -7.648  11.726  1.00 39.24           C  
ATOM   2576  N   ASP B  33     -35.002  -4.578  14.179  1.00 38.84           N  
ATOM   2577  CA  ASP B  33     -33.888  -3.917  14.873  1.00 39.58           C  
ATOM   2578  C   ASP B  33     -34.044  -2.421  14.617  1.00 31.82           C  
ATOM   2579  O   ASP B  33     -35.145  -1.882  14.835  1.00 38.57           O  
ATOM   2580  CB  ASP B  33     -32.561  -4.539  14.436  1.00 37.62           C  
ATOM   2581  CG  ASP B  33     -32.529  -6.052  14.623  1.00 41.06           C  
ATOM   2582  OD1 ASP B  33     -33.114  -6.550  15.608  1.00 47.40           O  
ATOM   2583  OD2 ASP B  33     -31.916  -6.748  13.782  1.00 49.67           O  
ATOM   2584  N   ASP B  34     -33.018  -1.713  14.141  1.00 36.24           N  
ATOM   2585  CA  ASP B  34     -33.109  -0.281  13.882  1.00 39.02           C  
ATOM   2586  C   ASP B  34     -33.215   0.044  12.394  1.00 38.36           C  
ATOM   2587  O   ASP B  34     -32.750   1.102  11.957  1.00 42.05           O  
ATOM   2588  CB  ASP B  34     -31.916   0.452  14.500  1.00 42.26           C  
ATOM   2589  CG  ASP B  34     -30.581  -0.035  13.962  1.00 42.85           C  
ATOM   2590  OD1 ASP B  34     -30.483  -1.215  13.563  1.00 44.36           O  
ATOM   2591  OD2 ASP B  34     -29.621   0.764  13.948  1.00 48.87           O  
ATOM   2592  N   VAL B  35     -33.828  -0.836  11.604  1.00 34.50           N  
ATOM   2593  CA  VAL B  35     -33.941  -0.646  10.162  1.00 31.66           C  
ATOM   2594  C   VAL B  35     -35.378  -0.910   9.734  1.00 33.20           C  
ATOM   2595  O   VAL B  35     -36.021  -1.847  10.220  1.00 34.65           O  
ATOM   2596  CB  VAL B  35     -32.963  -1.560   9.390  1.00 37.41           C  
ATOM   2597  CG1 VAL B  35     -33.144  -1.400   7.887  1.00 30.66           C  
ATOM   2598  CG2 VAL B  35     -31.528  -1.250   9.783  1.00 35.85           C  
ATOM   2599  N   VAL B  36     -35.880  -0.077   8.827  1.00 32.67           N  
ATOM   2600  CA  VAL B  36     -37.205  -0.237   8.240  1.00 29.96           C  
ATOM   2601  C   VAL B  36     -37.025  -0.546   6.760  1.00 33.76           C  
ATOM   2602  O   VAL B  36     -36.365   0.208   6.034  1.00 27.72           O  
ATOM   2603  CB  VAL B  36     -38.072   1.014   8.446  1.00 30.05           C  
ATOM   2604  CG1 VAL B  36     -39.328   0.932   7.599  1.00 28.96           C  
ATOM   2605  CG2 VAL B  36     -38.426   1.168   9.917  1.00 33.35           C  
ATOM   2606  N   TYR B  37     -37.605  -1.657   6.317  1.00 29.31           N  
ATOM   2607  CA  TYR B  37     -37.537  -2.082   4.927  1.00 28.94           C  
ATOM   2608  C   TYR B  37     -38.872  -1.807   4.254  1.00 32.20           C  
ATOM   2609  O   TYR B  37     -39.929  -2.156   4.792  1.00 33.57           O  
ATOM   2610  CB  TYR B  37     -37.199  -3.568   4.817  1.00 26.78           C  
ATOM   2611  CG  TYR B  37     -35.950  -4.008   5.548  1.00 30.10           C  
ATOM   2612  CD1 TYR B  37     -35.938  -4.142   6.931  1.00 31.25           C  
ATOM   2613  CD2 TYR B  37     -34.794  -4.324   4.849  1.00 31.01           C  
ATOM   2614  CE1 TYR B  37     -34.801  -4.557   7.598  1.00 29.63           C  
ATOM   2615  CE2 TYR B  37     -33.656  -4.742   5.506  1.00 28.44           C  
ATOM   2616  CZ  TYR B  37     -33.665  -4.856   6.879  1.00 33.59           C  
ATOM   2617  OH  TYR B  37     -32.528  -5.273   7.532  1.00 37.96           O  
ATOM   2618  N   CYS B  38     -38.827  -1.192   3.077  1.00 30.43           N  
ATOM   2619  CA  CYS B  38     -40.015  -0.882   2.317  1.00 29.25           C  
ATOM   2620  C   CYS B  38     -39.656  -0.874   0.849  1.00 34.91           C  
ATOM   2621  O   CYS B  38     -38.456  -0.841   0.499  1.00 36.14           O  
ATOM   2622  CB  CYS B  38     -40.620   0.467   2.740  1.00 31.29           C  
ATOM   2623  SG  CYS B  38     -39.650   1.912   2.254  1.00 32.07           S  
ATOM   2624  N   PRO B  39     -40.628  -0.934  -0.055  1.00 36.05           N  
ATOM   2625  CA  PRO B  39     -40.319  -0.834  -1.483  1.00 31.22           C  
ATOM   2626  C   PRO B  39     -39.777   0.545  -1.832  1.00 34.23           C  
ATOM   2627  O   PRO B  39     -40.240   1.564  -1.313  1.00 30.25           O  
ATOM   2628  CB  PRO B  39     -41.665  -1.091  -2.169  1.00 31.02           C  
ATOM   2629  CG  PRO B  39     -42.507  -1.771  -1.141  1.00 32.39           C  
ATOM   2630  CD  PRO B  39     -42.059  -1.231   0.178  1.00 29.97           C  
ATOM   2631  N   ARG B  40     -38.797   0.571  -2.736  1.00 27.06           N  
ATOM   2632  CA  ARG B  40     -38.148   1.831  -3.073  1.00 27.12           C  
ATOM   2633  C   ARG B  40     -39.016   2.745  -3.929  1.00 27.19           C  
ATOM   2634  O   ARG B  40     -38.687   3.928  -4.057  1.00 31.65           O  
ATOM   2635  CB  ARG B  40     -36.821   1.572  -3.787  1.00 34.14           C  
ATOM   2636  CG  ARG B  40     -36.971   1.037  -5.191  1.00 28.56           C  
ATOM   2637  CD  ARG B  40     -35.641   0.998  -5.927  1.00 31.98           C  
ATOM   2638  NE  ARG B  40     -35.795   0.425  -7.263  1.00 30.88           N  
ATOM   2639  CZ  ARG B  40     -34.803   0.254  -8.132  1.00 33.22           C  
ATOM   2640  NH1 ARG B  40     -33.566   0.614  -7.819  1.00 25.49           N  
ATOM   2641  NH2 ARG B  40     -35.054  -0.275  -9.322  1.00 25.94           N  
ATOM   2642  N   HIS B  41     -40.114   2.251  -4.506  1.00 28.01           N  
ATOM   2643  CA  HIS B  41     -40.942   3.169  -5.282  1.00 29.19           C  
ATOM   2644  C   HIS B  41     -41.784   4.088  -4.405  1.00 32.54           C  
ATOM   2645  O   HIS B  41     -42.625   4.823  -4.937  1.00 33.77           O  
ATOM   2646  CB  HIS B  41     -41.829   2.400  -6.270  1.00 34.90           C  
ATOM   2647  CG  HIS B  41     -42.846   1.505  -5.630  1.00 35.31           C  
ATOM   2648  ND1 HIS B  41     -43.831   1.972  -4.785  1.00 35.50           N  
ATOM   2649  CD2 HIS B  41     -43.057   0.172  -5.750  1.00 33.17           C  
ATOM   2650  CE1 HIS B  41     -44.589   0.963  -4.394  1.00 34.70           C  
ATOM   2651  NE2 HIS B  41     -44.142  -0.140  -4.966  1.00 35.90           N  
ATOM   2652  N   VAL B  42     -41.577   4.067  -3.086  1.00 31.26           N  
ATOM   2653  CA  VAL B  42     -42.193   5.049  -2.204  1.00 29.71           C  
ATOM   2654  C   VAL B  42     -41.698   6.452  -2.523  1.00 32.35           C  
ATOM   2655  O   VAL B  42     -42.365   7.437  -2.188  1.00 33.01           O  
ATOM   2656  CB  VAL B  42     -41.917   4.678  -0.728  1.00 32.54           C  
ATOM   2657  CG1 VAL B  42     -40.454   4.929  -0.367  1.00 27.59           C  
ATOM   2658  CG2 VAL B  42     -42.850   5.434   0.211  1.00 31.41           C  
ATOM   2659  N   ILE B  43     -40.545   6.568  -3.185  1.00 32.89           N  
ATOM   2660  CA  ILE B  43     -39.948   7.859  -3.504  1.00 34.39           C  
ATOM   2661  C   ILE B  43     -40.365   8.355  -4.884  1.00 34.34           C  
ATOM   2662  O   ILE B  43     -39.838   9.366  -5.359  1.00 38.66           O  
ATOM   2663  CB  ILE B  43     -38.416   7.798  -3.384  1.00 28.84           C  
ATOM   2664  CG1 ILE B  43     -37.814   6.994  -4.537  1.00 29.96           C  
ATOM   2665  CG2 ILE B  43     -38.017   7.175  -2.059  1.00 33.31           C  
ATOM   2666  CD1 ILE B  43     -36.316   6.779  -4.410  1.00 25.54           C  
ATOM   2667  N   CYS B  44     -41.300   7.674  -5.535  1.00 37.42           N  
ATOM   2668  CA  CYS B  44     -41.743   8.058  -6.864  1.00 38.71           C  
ATOM   2669  C   CYS B  44     -42.883   9.065  -6.789  1.00 45.70           C  
ATOM   2670  O   CYS B  44     -43.703   9.045  -5.866  1.00 44.19           O  
ATOM   2671  CB  CYS B  44     -42.185   6.833  -7.664  1.00 37.43           C  
ATOM   2672  SG  CYS B  44     -40.831   5.775  -8.207  1.00 50.24           S  
ATOM   2673  N   THR B  45     -42.922   9.948  -7.782  1.00 51.63           N  
ATOM   2674  CA  THR B  45     -43.928  10.988  -7.933  1.00 52.86           C  
ATOM   2675  C   THR B  45     -44.871  10.604  -9.071  1.00 52.64           C  
ATOM   2676  O   THR B  45     -44.567   9.721  -9.878  1.00 52.00           O  
ATOM   2677  CB  THR B  45     -43.231  12.346  -8.172  1.00 53.99           C  
ATOM   2678  OG1 THR B  45     -42.748  12.857  -6.923  1.00 59.76           O  
ATOM   2679  CG2 THR B  45     -44.123  13.403  -8.825  1.00 54.99           C  
ATOM   2680  N   SER B  46     -46.048  11.236  -9.095  1.00 52.50           N  
ATOM   2681  CA  SER B  46     -47.014  11.129 -10.186  1.00 55.24           C  
ATOM   2682  C   SER B  46     -46.367  11.079 -11.567  1.00 57.03           C  
ATOM   2683  O   SER B  46     -46.912  10.464 -12.489  1.00 55.88           O  
ATOM   2684  CB  SER B  46     -47.991  12.307 -10.123  1.00 54.55           C  
ATOM   2685  OG  SER B  46     -48.971  12.220 -11.143  1.00 56.91           O  
ATOM   2686  N   GLU B  47     -45.212  11.726 -11.727  1.00 54.63           N  
ATOM   2687  CA  GLU B  47     -44.509  11.766 -13.001  1.00 57.59           C  
ATOM   2688  C   GLU B  47     -43.270  10.869 -13.022  1.00 57.78           C  
ATOM   2689  O   GLU B  47     -42.402  11.049 -13.882  1.00 52.12           O  
ATOM   2690  CB  GLU B  47     -44.126  13.208 -13.340  1.00 59.94           C  
ATOM   2691  N   ASP B  48     -43.174   9.901 -12.103  1.00 51.52           N  
ATOM   2692  CA  ASP B  48     -42.011   9.023 -12.004  1.00 47.63           C  
ATOM   2693  C   ASP B  48     -42.376   7.544 -12.085  1.00 46.07           C  
ATOM   2694  O   ASP B  48     -41.598   6.699 -11.636  1.00 53.08           O  
ATOM   2695  CB  ASP B  48     -41.248   9.273 -10.699  1.00 50.05           C  
ATOM   2696  CG  ASP B  48     -40.666  10.665 -10.613  1.00 54.56           C  
ATOM   2697  OD1 ASP B  48     -40.251  11.206 -11.657  1.00 57.10           O  
ATOM   2698  OD2 ASP B  48     -40.623  11.215  -9.492  1.00 56.07           O  
ATOM   2699  N   MET B  49     -43.534   7.199 -12.640  1.00 37.17           N  
ATOM   2700  CA  MET B  49     -43.997   5.818 -12.586  1.00 38.85           C  
ATOM   2701  C   MET B  49     -43.676   5.007 -13.836  1.00 39.93           C  
ATOM   2702  O   MET B  49     -43.850   3.784 -13.817  1.00 42.45           O  
ATOM   2703  CB  MET B  49     -45.507   5.778 -12.314  1.00 37.78           C  
ATOM   2704  CG  MET B  49     -45.874   6.181 -10.888  1.00 47.95           C  
ATOM   2705  SD  MET B  49     -47.644   6.400 -10.613  1.00 67.37           S  
ATOM   2706  CE  MET B  49     -48.046   7.560 -11.917  1.00 52.37           C  
ATOM   2707  N   LEU B  50     -43.202   5.636 -14.911  1.00 39.69           N  
ATOM   2708  CA  LEU B  50     -42.856   4.902 -16.124  1.00 38.76           C  
ATOM   2709  C   LEU B  50     -41.363   4.629 -16.240  1.00 34.71           C  
ATOM   2710  O   LEU B  50     -40.956   3.477 -16.409  1.00 36.87           O  
ATOM   2711  CB  LEU B  50     -43.354   5.657 -17.360  1.00 37.64           C  
ATOM   2712  CG  LEU B  50     -44.880   5.678 -17.443  1.00 39.01           C  
ATOM   2713  CD1 LEU B  50     -45.353   6.441 -18.662  1.00 40.86           C  
ATOM   2714  CD2 LEU B  50     -45.424   4.257 -17.450  1.00 39.51           C  
ATOM   2715  N   ASN B  51     -40.530   5.662 -16.148  1.00 28.68           N  
ATOM   2716  CA  ASN B  51     -39.080   5.511 -16.239  1.00 32.92           C  
ATOM   2717  C   ASN B  51     -38.406   6.278 -15.105  1.00 31.61           C  
ATOM   2718  O   ASN B  51     -37.720   7.278 -15.336  1.00 39.68           O  
ATOM   2719  CB  ASN B  51     -38.569   5.982 -17.602  1.00 34.80           C  
ATOM   2720  CG  ASN B  51     -39.099   5.137 -18.749  1.00 28.28           C  
ATOM   2721  OD1 ASN B  51     -38.581   4.056 -19.031  1.00 36.00           O  
ATOM   2722  ND2 ASN B  51     -40.131   5.633 -19.423  1.00 25.88           N  
ATOM   2723  N   PRO B  52     -38.575   5.821 -13.865  1.00 37.80           N  
ATOM   2724  CA  PRO B  52     -37.873   6.468 -12.751  1.00 32.59           C  
ATOM   2725  C   PRO B  52     -36.413   6.055 -12.711  1.00 31.92           C  
ATOM   2726  O   PRO B  52     -36.065   4.898 -12.958  1.00 30.98           O  
ATOM   2727  CB  PRO B  52     -38.623   5.950 -11.519  1.00 36.53           C  
ATOM   2728  CG  PRO B  52     -39.100   4.601 -11.931  1.00 33.26           C  
ATOM   2729  CD  PRO B  52     -39.380   4.671 -13.413  1.00 37.15           C  
ATOM   2730  N   ASN B  53     -35.554   7.021 -12.404  1.00 30.97           N  
ATOM   2731  CA  ASN B  53     -34.159   6.748 -12.068  1.00 37.26           C  
ATOM   2732  C   ASN B  53     -34.050   6.860 -10.552  1.00 31.36           C  
ATOM   2733  O   ASN B  53     -33.973   7.962 -10.004  1.00 31.30           O  
ATOM   2734  CB  ASN B  53     -33.213   7.709 -12.781  1.00 30.16           C  
ATOM   2735  CG  ASN B  53     -31.757   7.311 -12.626  1.00 35.24           C  
ATOM   2736  OD1 ASN B  53     -31.158   7.500 -11.566  1.00 34.95           O  
ATOM   2737  ND2 ASN B  53     -31.178   6.758 -13.686  1.00 38.04           N  
ATOM   2738  N   TYR B  54     -34.047   5.709  -9.875  1.00 30.64           N  
ATOM   2739  CA  TYR B  54     -34.141   5.698  -8.419  1.00 35.90           C  
ATOM   2740  C   TYR B  54     -32.887   6.252  -7.756  1.00 36.48           C  
ATOM   2741  O   TYR B  54     -32.984   6.903  -6.708  1.00 32.32           O  
ATOM   2742  CB  TYR B  54     -34.431   4.280  -7.924  1.00 35.37           C  
ATOM   2743  CG  TYR B  54     -35.856   3.831  -8.172  1.00 33.00           C  
ATOM   2744  CD1 TYR B  54     -36.881   4.220  -7.321  1.00 36.48           C  
ATOM   2745  CD2 TYR B  54     -36.177   3.022  -9.255  1.00 33.95           C  
ATOM   2746  CE1 TYR B  54     -38.182   3.815  -7.538  1.00 35.12           C  
ATOM   2747  CE2 TYR B  54     -37.478   2.612  -9.480  1.00 35.56           C  
ATOM   2748  CZ  TYR B  54     -38.476   3.013  -8.620  1.00 34.19           C  
ATOM   2749  OH  TYR B  54     -39.772   2.608  -8.843  1.00 38.01           O  
ATOM   2750  N   GLU B  55     -31.707   6.008  -8.336  1.00 29.15           N  
ATOM   2751  CA  GLU B  55     -30.499   6.630  -7.802  1.00 34.89           C  
ATOM   2752  C   GLU B  55     -30.613   8.146  -7.824  1.00 35.42           C  
ATOM   2753  O   GLU B  55     -30.154   8.821  -6.896  1.00 30.24           O  
ATOM   2754  CB  GLU B  55     -29.266   6.192  -8.593  1.00 29.32           C  
ATOM   2755  CG  GLU B  55     -27.976   6.808  -8.067  1.00 37.44           C  
ATOM   2756  CD  GLU B  55     -26.789   6.580  -8.980  1.00 44.68           C  
ATOM   2757  OE1 GLU B  55     -26.998   6.187 -10.147  1.00 53.49           O  
ATOM   2758  OE2 GLU B  55     -25.645   6.794  -8.528  1.00 46.91           O  
ATOM   2759  N   ASP B  56     -31.237   8.692  -8.868  1.00 36.61           N  
ATOM   2760  CA  ASP B  56     -31.405  10.133  -8.984  1.00 32.43           C  
ATOM   2761  C   ASP B  56     -32.538  10.634  -8.098  1.00 30.20           C  
ATOM   2762  O   ASP B  56     -32.459  11.741  -7.557  1.00 27.65           O  
ATOM   2763  CB  ASP B  56     -31.648  10.501 -10.448  1.00 31.01           C  
ATOM   2764  CG  ASP B  56     -31.485  11.978 -10.710  1.00 35.03           C  
ATOM   2765  OD1 ASP B  56     -30.367  12.495 -10.515  1.00 33.52           O  
ATOM   2766  OD2 ASP B  56     -32.470  12.626 -11.118  1.00 41.40           O  
ATOM   2767  N   LEU B  57     -33.597   9.836  -7.937  1.00 33.79           N  
ATOM   2768  CA  LEU B  57     -34.666  10.206  -7.014  1.00 35.40           C  
ATOM   2769  C   LEU B  57     -34.161  10.250  -5.578  1.00 34.51           C  
ATOM   2770  O   LEU B  57     -34.536  11.138  -4.803  1.00 33.55           O  
ATOM   2771  CB  LEU B  57     -35.829   9.218  -7.124  1.00 35.16           C  
ATOM   2772  CG  LEU B  57     -37.058   9.537  -7.978  1.00 37.89           C  
ATOM   2773  CD1 LEU B  57     -36.900  10.846  -8.733  1.00 33.63           C  
ATOM   2774  CD2 LEU B  57     -37.332   8.388  -8.936  1.00 34.78           C  
ATOM   2775  N   LEU B  58     -33.302   9.298  -5.210  1.00 37.37           N  
ATOM   2776  CA  LEU B  58     -32.890   9.134  -3.821  1.00 33.45           C  
ATOM   2777  C   LEU B  58     -31.855  10.170  -3.404  1.00 32.69           C  
ATOM   2778  O   LEU B  58     -31.861  10.625  -2.255  1.00 31.08           O  
ATOM   2779  CB  LEU B  58     -32.343   7.723  -3.609  1.00 32.68           C  
ATOM   2780  CG  LEU B  58     -31.932   7.365  -2.182  1.00 34.05           C  
ATOM   2781  CD1 LEU B  58     -33.139   7.407  -1.261  1.00 33.24           C  
ATOM   2782  CD2 LEU B  58     -31.269   5.998  -2.150  1.00 31.02           C  
ATOM   2783  N   ILE B  59     -30.954  10.551  -4.314  1.00 30.18           N  
ATOM   2784  CA  ILE B  59     -29.933  11.537  -3.971  1.00 27.24           C  
ATOM   2785  C   ILE B  59     -30.574  12.866  -3.594  1.00 29.83           C  
ATOM   2786  O   ILE B  59     -30.018  13.630  -2.796  1.00 26.26           O  
ATOM   2787  CB  ILE B  59     -28.929  11.700  -5.131  1.00 34.97           C  
ATOM   2788  CG1 ILE B  59     -27.641  12.359  -4.635  1.00 36.99           C  
ATOM   2789  CG2 ILE B  59     -29.535  12.514  -6.268  1.00 26.96           C  
ATOM   2790  CD1 ILE B  59     -26.734  11.426  -3.858  1.00 40.87           C  
ATOM   2791  N   ARG B  60     -31.755  13.159  -4.141  1.00 30.81           N  
ATOM   2792  CA  ARG B  60     -32.458  14.391  -3.817  1.00 27.17           C  
ATOM   2793  C   ARG B  60     -33.180  14.320  -2.476  1.00 36.12           C  
ATOM   2794  O   ARG B  60     -33.801  15.310  -2.073  1.00 29.12           O  
ATOM   2795  CB  ARG B  60     -33.455  14.732  -4.932  1.00 26.56           C  
ATOM   2796  CG  ARG B  60     -32.845  14.780  -6.339  1.00 32.28           C  
ATOM   2797  CD  ARG B  60     -33.887  15.151  -7.398  1.00 29.96           C  
ATOM   2798  NE  ARG B  60     -33.396  14.974  -8.766  1.00 32.31           N  
ATOM   2799  CZ  ARG B  60     -32.972  15.960  -9.553  1.00 34.31           C  
ATOM   2800  NH1 ARG B  60     -32.973  17.212  -9.117  1.00 25.50           N  
ATOM   2801  NH2 ARG B  60     -32.543  15.693 -10.780  1.00 35.91           N  
ATOM   2802  N   LYS B  61     -33.105  13.191  -1.776  1.00 36.49           N  
ATOM   2803  CA  LYS B  61     -33.785  13.016  -0.502  1.00 31.72           C  
ATOM   2804  C   LYS B  61     -32.835  13.249   0.663  1.00 31.95           C  
ATOM   2805  O   LYS B  61     -31.632  12.986   0.577  1.00 33.88           O  
ATOM   2806  CB  LYS B  61     -34.375  11.609  -0.388  1.00 30.14           C  
ATOM   2807  CG  LYS B  61     -35.510  11.319  -1.342  1.00 36.28           C  
ATOM   2808  CD  LYS B  61     -36.704  12.207  -1.068  1.00 30.65           C  
ATOM   2809  CE  LYS B  61     -37.861  11.816  -1.963  1.00 34.28           C  
ATOM   2810  NZ  LYS B  61     -38.289  12.925  -2.854  1.00 38.34           N  
ATOM   2811  N   SER B  62     -33.393  13.745   1.759  1.00 32.65           N  
ATOM   2812  CA  SER B  62     -32.722  13.747   3.047  1.00 36.63           C  
ATOM   2813  C   SER B  62     -33.393  12.723   3.957  1.00 40.17           C  
ATOM   2814  O   SER B  62     -34.407  12.116   3.606  1.00 36.16           O  
ATOM   2815  CB  SER B  62     -32.763  15.139   3.681  1.00 38.70           C  
ATOM   2816  OG  SER B  62     -34.036  15.386   4.245  1.00 34.19           O  
ATOM   2817  N   ASN B  63     -32.810  12.530   5.142  1.00 40.40           N  
ATOM   2818  CA  ASN B  63     -33.434  11.651   6.126  1.00 39.80           C  
ATOM   2819  C   ASN B  63     -34.820  12.160   6.508  1.00 35.33           C  
ATOM   2820  O   ASN B  63     -35.785  11.388   6.563  1.00 29.44           O  
ATOM   2821  CB  ASN B  63     -32.550  11.529   7.368  1.00 36.13           C  
ATOM   2822  CG  ASN B  63     -31.240  10.818   7.089  1.00 35.39           C  
ATOM   2823  OD1 ASN B  63     -31.136  10.028   6.151  1.00 44.50           O  
ATOM   2824  ND2 ASN B  63     -30.233  11.091   7.911  1.00 34.26           N  
ATOM   2825  N   HIS B  64     -34.941  13.465   6.758  1.00 31.13           N  
ATOM   2826  CA  HIS B  64     -36.194  14.035   7.239  1.00 33.86           C  
ATOM   2827  C   HIS B  64     -37.268  14.134   6.161  1.00 35.95           C  
ATOM   2828  O   HIS B  64     -38.366  14.619   6.452  1.00 34.36           O  
ATOM   2829  CB  HIS B  64     -35.946  15.413   7.867  1.00 39.98           C  
ATOM   2830  CG  HIS B  64     -35.269  16.394   6.959  1.00 38.01           C  
ATOM   2831  ND1 HIS B  64     -35.944  17.097   5.985  1.00 40.98           N  
ATOM   2832  CD2 HIS B  64     -33.981  16.808   6.897  1.00 36.89           C  
ATOM   2833  CE1 HIS B  64     -35.100  17.895   5.355  1.00 39.81           C  
ATOM   2834  NE2 HIS B  64     -33.901  17.736   5.886  1.00 39.97           N  
ATOM   2835  N   ASN B  65     -36.989  13.687   4.936  1.00 35.41           N  
ATOM   2836  CA  ASN B  65     -38.033  13.545   3.930  1.00 32.80           C  
ATOM   2837  C   ASN B  65     -38.839  12.264   4.098  1.00 31.85           C  
ATOM   2838  O   ASN B  65     -39.877  12.116   3.445  1.00 30.68           O  
ATOM   2839  CB  ASN B  65     -37.428  13.582   2.525  1.00 32.74           C  
ATOM   2840  CG  ASN B  65     -36.818  14.924   2.190  1.00 42.71           C  
ATOM   2841  OD1 ASN B  65     -35.707  15.002   1.668  1.00 39.79           O  
ATOM   2842  ND2 ASN B  65     -37.543  15.993   2.495  1.00 38.51           N  
ATOM   2843  N   PHE B  66     -38.390  11.345   4.951  1.00 29.02           N  
ATOM   2844  CA  PHE B  66     -39.049  10.064   5.176  1.00 36.22           C  
ATOM   2845  C   PHE B  66     -39.772  10.107   6.516  1.00 33.10           C  
ATOM   2846  O   PHE B  66     -39.154  10.392   7.548  1.00 31.82           O  
ATOM   2847  CB  PHE B  66     -38.037   8.916   5.162  1.00 33.41           C  
ATOM   2848  CG  PHE B  66     -37.343   8.726   3.844  1.00 33.99           C  
ATOM   2849  CD1 PHE B  66     -37.896   7.913   2.870  1.00 28.57           C  
ATOM   2850  CD2 PHE B  66     -36.130   9.344   3.584  1.00 32.82           C  
ATOM   2851  CE1 PHE B  66     -37.260   7.729   1.656  1.00 41.74           C  
ATOM   2852  CE2 PHE B  66     -35.486   9.161   2.369  1.00 34.27           C  
ATOM   2853  CZ  PHE B  66     -36.052   8.350   1.406  1.00 32.21           C  
ATOM   2854  N   LEU B  67     -41.069   9.806   6.504  1.00 35.63           N  
ATOM   2855  CA  LEU B  67     -41.895   9.821   7.711  1.00 37.44           C  
ATOM   2856  C   LEU B  67     -42.272   8.388   8.073  1.00 39.46           C  
ATOM   2857  O   LEU B  67     -43.130   7.781   7.425  1.00 40.28           O  
ATOM   2858  CB  LEU B  67     -43.142  10.681   7.514  1.00 39.98           C  
ATOM   2859  CG  LEU B  67     -42.982  12.200   7.407  1.00 46.08           C  
ATOM   2860  CD1 LEU B  67     -44.251  12.913   7.871  1.00 53.44           C  
ATOM   2861  CD2 LEU B  67     -41.769  12.687   8.186  1.00 50.21           C  
ATOM   2862  N   VAL B  68     -41.646   7.859   9.122  1.00 38.06           N  
ATOM   2863  CA  VAL B  68     -41.899   6.503   9.597  1.00 35.92           C  
ATOM   2864  C   VAL B  68     -42.761   6.578  10.848  1.00 40.62           C  
ATOM   2865  O   VAL B  68     -42.464   7.347  11.771  1.00 37.65           O  
ATOM   2866  CB  VAL B  68     -40.583   5.757   9.876  1.00 36.53           C  
ATOM   2867  CG1 VAL B  68     -40.862   4.329  10.311  1.00 34.90           C  
ATOM   2868  CG2 VAL B  68     -39.702   5.779   8.643  1.00 35.66           C  
ATOM   2869  N   GLN B  69     -43.825   5.780  10.883  1.00 39.48           N  
ATOM   2870  CA  GLN B  69     -44.812   5.823  11.955  1.00 39.64           C  
ATOM   2871  C   GLN B  69     -45.023   4.405  12.468  1.00 40.40           C  
ATOM   2872  O   GLN B  69     -45.538   3.548  11.741  1.00 40.06           O  
ATOM   2873  CB  GLN B  69     -46.120   6.439  11.455  1.00 42.63           C  
ATOM   2874  CG  GLN B  69     -46.898   7.236  12.494  1.00 42.57           C  
ATOM   2875  CD  GLN B  69     -47.829   8.258  11.862  1.00 51.52           C  
ATOM   2876  OE1 GLN B  69     -47.545   8.796  10.790  1.00 52.71           O  
ATOM   2877  NE2 GLN B  69     -48.947   8.530  12.524  1.00 50.34           N  
ATOM   2878  N   ALA B  70     -44.607   4.157  13.708  1.00 37.65           N  
ATOM   2879  CA  ALA B  70     -44.827   2.880  14.382  1.00 40.61           C  
ATOM   2880  C   ALA B  70     -46.054   3.052  15.267  1.00 45.68           C  
ATOM   2881  O   ALA B  70     -45.955   3.528  16.401  1.00 41.34           O  
ATOM   2882  CB  ALA B  70     -43.603   2.466  15.189  1.00 37.20           C  
ATOM   2883  N   GLY B  71     -47.215   2.675  14.741  1.00 46.86           N  
ATOM   2884  CA  GLY B  71     -48.460   2.921  15.440  1.00 43.36           C  
ATOM   2885  C   GLY B  71     -48.724   4.402  15.605  1.00 45.58           C  
ATOM   2886  O   GLY B  71     -49.170   5.068  14.667  1.00 48.67           O  
ATOM   2887  N   ASN B  72     -48.446   4.934  16.795  1.00 52.15           N  
ATOM   2888  CA  ASN B  72     -48.586   6.359  17.053  1.00 51.26           C  
ATOM   2889  C   ASN B  72     -47.260   7.089  17.182  1.00 49.95           C  
ATOM   2890  O   ASN B  72     -47.240   8.318  17.070  1.00 55.65           O  
ATOM   2891  CB  ASN B  72     -49.406   6.595  18.331  1.00 50.35           C  
ATOM   2892  N   VAL B  73     -46.165   6.371  17.410  1.00 53.08           N  
ATOM   2893  CA  VAL B  73     -44.863   6.993  17.612  1.00 42.85           C  
ATOM   2894  C   VAL B  73     -44.273   7.390  16.266  1.00 50.31           C  
ATOM   2895  O   VAL B  73     -44.534   6.760  15.235  1.00 48.64           O  
ATOM   2896  CB  VAL B  73     -43.923   6.039  18.375  1.00 42.60           C  
ATOM   2897  CG1 VAL B  73     -42.788   6.812  19.030  1.00 44.82           C  
ATOM   2898  CG2 VAL B  73     -44.701   5.236  19.403  1.00 49.88           C  
ATOM   2899  N   GLN B  74     -43.467   8.450  16.274  1.00 49.23           N  
ATOM   2900  CA  GLN B  74     -42.730   8.884  15.093  1.00 48.57           C  
ATOM   2901  C   GLN B  74     -41.285   8.423  15.240  1.00 51.28           C  
ATOM   2902  O   GLN B  74     -40.521   8.990  16.029  1.00 49.53           O  
ATOM   2903  CB  GLN B  74     -42.811  10.400  14.913  1.00 46.13           C  
ATOM   2904  CG  GLN B  74     -44.112  10.890  14.290  1.00 45.95           C  
ATOM   2905  CD  GLN B  74     -43.890  11.973  13.248  1.00 54.56           C  
ATOM   2906  OE1 GLN B  74     -42.762  12.415  13.024  1.00 58.92           O  
ATOM   2907  NE2 GLN B  74     -44.967  12.400  12.598  1.00 58.53           N  
ATOM   2908  N   LEU B  75     -40.921   7.378  14.501  1.00 39.52           N  
ATOM   2909  CA  LEU B  75     -39.528   6.966  14.439  1.00 40.81           C  
ATOM   2910  C   LEU B  75     -38.737   7.990  13.640  1.00 49.12           C  
ATOM   2911  O   LEU B  75     -39.170   8.423  12.567  1.00 47.80           O  
ATOM   2912  CB  LEU B  75     -39.403   5.585  13.800  1.00 39.62           C  
ATOM   2913  CG  LEU B  75     -39.913   4.405  14.626  1.00 38.85           C  
ATOM   2914  CD1 LEU B  75     -39.794   3.121  13.826  1.00 35.17           C  
ATOM   2915  CD2 LEU B  75     -39.147   4.298  15.936  1.00 39.20           C  
ATOM   2916  N   ARG B  76     -37.584   8.388  14.163  1.00 46.55           N  
ATOM   2917  CA  ARG B  76     -36.750   9.378  13.499  1.00 40.80           C  
ATOM   2918  C   ARG B  76     -35.738   8.669  12.610  1.00 40.89           C  
ATOM   2919  O   ARG B  76     -34.950   7.846  13.087  1.00 40.00           O  
ATOM   2920  CB  ARG B  76     -36.046  10.271  14.518  1.00 46.28           C  
ATOM   2921  CG  ARG B  76     -35.259  11.405  13.886  1.00 47.27           C  
ATOM   2922  CD  ARG B  76     -34.914  12.466  14.912  1.00 48.78           C  
ATOM   2923  NE  ARG B  76     -33.609  13.067  14.658  1.00 50.32           N  
ATOM   2924  CZ  ARG B  76     -32.461  12.549  15.081  1.00 50.32           C  
ATOM   2925  NH1 ARG B  76     -32.461  11.418  15.774  1.00 53.12           N  
ATOM   2926  NH2 ARG B  76     -31.314  13.156  14.812  1.00 56.98           N  
ATOM   2927  N   VAL B  77     -35.767   8.987  11.316  1.00 42.87           N  
ATOM   2928  CA  VAL B  77     -34.814   8.409  10.382  1.00 34.21           C  
ATOM   2929  C   VAL B  77     -33.465   9.091  10.551  1.00 39.88           C  
ATOM   2930  O   VAL B  77     -33.377  10.321  10.664  1.00 42.63           O  
ATOM   2931  CB  VAL B  77     -35.331   8.542   8.940  1.00 39.95           C  
ATOM   2932  CG1 VAL B  77     -34.324   7.969   7.956  1.00 37.12           C  
ATOM   2933  CG2 VAL B  77     -36.675   7.850   8.799  1.00 35.41           C  
ATOM   2934  N   ILE B  78     -32.400   8.293  10.578  1.00 39.34           N  
ATOM   2935  CA  ILE B  78     -31.060   8.832  10.773  1.00 37.55           C  
ATOM   2936  C   ILE B  78     -30.139   8.307   9.682  1.00 44.45           C  
ATOM   2937  O   ILE B  78     -28.919   8.495   9.739  1.00 43.24           O  
ATOM   2938  CB  ILE B  78     -30.514   8.477  12.167  1.00 41.85           C  
ATOM   2939  CG1 ILE B  78     -30.425   6.959  12.317  1.00 41.98           C  
ATOM   2940  CG2 ILE B  78     -31.397   9.074  13.256  1.00 39.87           C  
ATOM   2941  CD1 ILE B  78     -29.300   6.504  13.209  1.00 39.03           C  
ATOM   2942  N   GLY B  79     -30.716   7.647   8.684  1.00 40.02           N  
ATOM   2943  CA  GLY B  79     -29.943   7.093   7.593  1.00 41.09           C  
ATOM   2944  C   GLY B  79     -30.839   6.430   6.572  1.00 35.74           C  
ATOM   2945  O   GLY B  79     -31.894   5.896   6.922  1.00 39.96           O  
ATOM   2946  N   HIS B  80     -30.446   6.469   5.304  1.00 35.63           N  
ATOM   2947  CA  HIS B  80     -31.216   5.799   4.271  1.00 35.99           C  
ATOM   2948  C   HIS B  80     -30.263   5.196   3.256  1.00 40.57           C  
ATOM   2949  O   HIS B  80     -29.158   5.699   3.038  1.00 45.99           O  
ATOM   2950  CB  HIS B  80     -32.215   6.744   3.595  1.00 35.39           C  
ATOM   2951  CG  HIS B  80     -31.580   7.902   2.895  1.00 39.40           C  
ATOM   2952  ND1 HIS B  80     -31.348   9.111   3.515  1.00 39.55           N  
ATOM   2953  CD2 HIS B  80     -31.138   8.041   1.623  1.00 39.70           C  
ATOM   2954  CE1 HIS B  80     -30.786   9.943   2.657  1.00 32.84           C  
ATOM   2955  NE2 HIS B  80     -30.647   9.318   1.501  1.00 38.21           N  
ATOM   2956  N   SER B  81     -30.708   4.107   2.641  1.00 41.34           N  
ATOM   2957  CA  SER B  81     -29.854   3.295   1.792  1.00 37.87           C  
ATOM   2958  C   SER B  81     -30.727   2.475   0.857  1.00 38.44           C  
ATOM   2959  O   SER B  81     -31.781   1.983   1.262  1.00 37.22           O  
ATOM   2960  CB  SER B  81     -28.965   2.379   2.639  1.00 40.73           C  
ATOM   2961  OG  SER B  81     -28.443   1.319   1.865  1.00 47.76           O  
ATOM   2962  N   MET B  82     -30.284   2.333  -0.386  1.00 40.93           N  
ATOM   2963  CA  MET B  82     -30.996   1.531  -1.367  1.00 37.89           C  
ATOM   2964  C   MET B  82     -30.245   0.231  -1.612  1.00 37.02           C  
ATOM   2965  O   MET B  82     -29.015   0.217  -1.712  1.00 36.17           O  
ATOM   2966  CB  MET B  82     -31.180   2.295  -2.679  1.00 38.54           C  
ATOM   2967  CG  MET B  82     -32.242   1.703  -3.588  1.00 31.29           C  
ATOM   2968  SD  MET B  82     -32.639   2.801  -4.958  1.00 47.88           S  
ATOM   2969  CE  MET B  82     -30.992   3.230  -5.517  1.00 36.98           C  
ATOM   2970  N   GLN B  83     -30.999  -0.863  -1.685  1.00 36.35           N  
ATOM   2971  CA  GLN B  83     -30.454  -2.197  -1.933  1.00 38.30           C  
ATOM   2972  C   GLN B  83     -31.390  -2.871  -2.927  1.00 37.85           C  
ATOM   2973  O   GLN B  83     -32.472  -3.330  -2.549  1.00 34.65           O  
ATOM   2974  CB  GLN B  83     -30.334  -3.008  -0.649  1.00 38.50           C  
ATOM   2975  CG  GLN B  83     -30.047  -4.477  -0.901  1.00 40.40           C  
ATOM   2976  CD  GLN B  83     -29.522  -5.194   0.321  1.00 38.67           C  
ATOM   2977  OE1 GLN B  83     -29.751  -4.768   1.452  1.00 39.87           O  
ATOM   2978  NE2 GLN B  83     -28.802  -6.287   0.099  1.00 35.03           N  
ATOM   2979  N   ASN B  84     -30.970  -2.926  -4.190  1.00 35.10           N  
ATOM   2980  CA  ASN B  84     -31.818  -3.386  -5.294  1.00 37.94           C  
ATOM   2981  C   ASN B  84     -33.117  -2.582  -5.225  1.00 35.62           C  
ATOM   2982  O   ASN B  84     -33.059  -1.344  -5.222  1.00 36.52           O  
ATOM   2983  CB  ASN B  84     -31.970  -4.900  -5.231  1.00 35.65           C  
ATOM   2984  CG  ASN B  84     -30.638  -5.622  -5.315  1.00 39.53           C  
ATOM   2985  OD1 ASN B  84     -29.862  -5.419  -6.250  1.00 43.94           O  
ATOM   2986  ND2 ASN B  84     -30.363  -6.465  -4.327  1.00 33.59           N  
ATOM   2987  N   CYS B  85     -34.284  -3.218  -5.132  1.00 34.29           N  
ATOM   2988  CA  CYS B  85     -35.556  -2.512  -5.210  1.00 29.15           C  
ATOM   2989  C   CYS B  85     -36.207  -2.264  -3.853  1.00 29.26           C  
ATOM   2990  O   CYS B  85     -37.363  -1.831  -3.813  1.00 27.04           O  
ATOM   2991  CB  CYS B  85     -36.528  -3.276  -6.115  1.00 30.58           C  
ATOM   2992  SG  CYS B  85     -36.010  -3.414  -7.843  1.00 34.89           S  
ATOM   2993  N   VAL B  86     -35.514  -2.521  -2.748  1.00 30.02           N  
ATOM   2994  CA  VAL B  86     -36.022  -2.177  -1.425  1.00 32.84           C  
ATOM   2995  C   VAL B  86     -35.187  -1.040  -0.857  1.00 33.07           C  
ATOM   2996  O   VAL B  86     -33.981  -0.940  -1.117  1.00 37.87           O  
ATOM   2997  CB  VAL B  86     -36.046  -3.379  -0.457  1.00 31.17           C  
ATOM   2998  CG1 VAL B  86     -36.882  -4.508  -1.038  1.00 33.08           C  
ATOM   2999  CG2 VAL B  86     -34.635  -3.841  -0.098  1.00 33.13           C  
ATOM   3000  N   LEU B  87     -35.846  -0.174  -0.097  1.00 32.58           N  
ATOM   3001  CA  LEU B  87     -35.228   0.952   0.583  1.00 30.51           C  
ATOM   3002  C   LEU B  87     -35.058   0.610   2.056  1.00 34.78           C  
ATOM   3003  O   LEU B  87     -35.951   0.022   2.672  1.00 28.80           O  
ATOM   3004  CB  LEU B  87     -36.094   2.201   0.425  1.00 31.08           C  
ATOM   3005  CG  LEU B  87     -35.769   3.465   1.214  1.00 36.30           C  
ATOM   3006  CD1 LEU B  87     -34.601   4.201   0.586  1.00 39.86           C  
ATOM   3007  CD2 LEU B  87     -37.003   4.347   1.276  1.00 39.02           C  
ATOM   3008  N   LYS B  88     -33.910   0.974   2.619  1.00 34.12           N  
ATOM   3009  CA  LYS B  88     -33.591   0.663   4.009  1.00 30.10           C  
ATOM   3010  C   LYS B  88     -33.402   1.967   4.772  1.00 35.11           C  
ATOM   3011  O   LYS B  88     -32.430   2.695   4.539  1.00 36.27           O  
ATOM   3012  CB  LYS B  88     -32.351  -0.224   4.098  1.00 29.86           C  
ATOM   3013  CG  LYS B  88     -32.490  -1.520   3.313  1.00 32.81           C  
ATOM   3014  CD  LYS B  88     -31.435  -2.537   3.713  1.00 32.61           C  
ATOM   3015  CE  LYS B  88     -30.042  -2.072   3.330  1.00 36.15           C  
ATOM   3016  NZ  LYS B  88     -28.986  -3.000   3.822  1.00 42.06           N  
ATOM   3017  N   LEU B  89     -34.332   2.259   5.680  1.00 28.73           N  
ATOM   3018  CA  LEU B  89     -34.306   3.477   6.483  1.00 28.28           C  
ATOM   3019  C   LEU B  89     -33.817   3.128   7.883  1.00 32.71           C  
ATOM   3020  O   LEU B  89     -34.511   2.435   8.635  1.00 32.75           O  
ATOM   3021  CB  LEU B  89     -35.690   4.121   6.536  1.00 27.31           C  
ATOM   3022  CG  LEU B  89     -36.368   4.389   5.194  1.00 32.48           C  
ATOM   3023  CD1 LEU B  89     -37.771   4.942   5.395  1.00 31.52           C  
ATOM   3024  CD2 LEU B  89     -35.528   5.342   4.367  1.00 35.25           C  
ATOM   3025  N   LYS B  90     -32.625   3.606   8.229  1.00 31.89           N  
ATOM   3026  CA  LYS B  90     -32.121   3.460   9.586  1.00 34.80           C  
ATOM   3027  C   LYS B  90     -32.799   4.472  10.497  1.00 41.81           C  
ATOM   3028  O   LYS B  90     -32.756   5.680  10.241  1.00 40.31           O  
ATOM   3029  CB  LYS B  90     -30.605   3.644   9.633  1.00 33.24           C  
ATOM   3030  CG  LYS B  90     -30.020   3.524  11.038  1.00 38.77           C  
ATOM   3031  CD  LYS B  90     -28.508   3.430  11.002  1.00 42.63           C  
ATOM   3032  CE  LYS B  90     -28.062   2.166  10.289  1.00 48.04           C  
ATOM   3033  NZ  LYS B  90     -28.363   0.943  11.084  1.00 52.37           N  
ATOM   3034  N   VAL B  91     -33.427   3.976  11.557  1.00 35.11           N  
ATOM   3035  CA  VAL B  91     -34.048   4.820  12.562  1.00 38.41           C  
ATOM   3036  C   VAL B  91     -33.243   4.710  13.854  1.00 39.53           C  
ATOM   3037  O   VAL B  91     -32.380   3.845  14.006  1.00 38.03           O  
ATOM   3038  CB  VAL B  91     -35.527   4.455  12.786  1.00 38.71           C  
ATOM   3039  CG1 VAL B  91     -36.320   4.699  11.513  1.00 38.60           C  
ATOM   3040  CG2 VAL B  91     -35.648   3.007  13.221  1.00 35.94           C  
ATOM   3041  N   ASP B  92     -33.536   5.606  14.795  1.00 42.86           N  
ATOM   3042  CA  ASP B  92     -32.765   5.718  16.027  1.00 42.87           C  
ATOM   3043  C   ASP B  92     -33.270   4.809  17.139  1.00 41.93           C  
ATOM   3044  O   ASP B  92     -32.762   4.888  18.261  1.00 51.17           O  
ATOM   3045  CB  ASP B  92     -32.753   7.172  16.514  1.00 42.46           C  
ATOM   3046  CG  ASP B  92     -34.144   7.711  16.813  1.00 49.63           C  
ATOM   3047  OD1 ASP B  92     -35.134   6.958  16.687  1.00 52.79           O  
ATOM   3048  OD2 ASP B  92     -34.249   8.901  17.174  1.00 46.00           O  
ATOM   3049  N   THR B  93     -34.250   3.953  16.863  1.00 40.72           N  
ATOM   3050  CA  THR B  93     -34.837   3.095  17.884  1.00 44.21           C  
ATOM   3051  C   THR B  93     -34.934   1.674  17.354  1.00 40.06           C  
ATOM   3052  O   THR B  93     -35.597   1.431  16.340  1.00 39.58           O  
ATOM   3053  CB  THR B  93     -36.221   3.599  18.302  1.00 37.92           C  
ATOM   3054  OG1 THR B  93     -36.165   5.011  18.534  1.00 41.07           O  
ATOM   3055  CG2 THR B  93     -36.681   2.899  19.576  1.00 41.09           C  
ATOM   3056  N   ALA B  94     -34.270   0.743  18.034  1.00 36.95           N  
ATOM   3057  CA  ALA B  94     -34.488  -0.668  17.755  1.00 35.11           C  
ATOM   3058  C   ALA B  94     -35.921  -1.047  18.111  1.00 37.38           C  
ATOM   3059  O   ALA B  94     -36.517  -0.502  19.043  1.00 38.09           O  
ATOM   3060  CB  ALA B  94     -33.498  -1.531  18.539  1.00 38.01           C  
ATOM   3061  N   ASN B  95     -36.481  -1.978  17.347  1.00 39.37           N  
ATOM   3062  CA  ASN B  95     -37.848  -2.424  17.587  1.00 40.47           C  
ATOM   3063  C   ASN B  95     -37.849  -3.424  18.734  1.00 33.56           C  
ATOM   3064  O   ASN B  95     -37.298  -4.522  18.593  1.00 35.34           O  
ATOM   3065  CB  ASN B  95     -38.442  -3.041  16.317  1.00 39.27           C  
ATOM   3066  CG  ASN B  95     -39.874  -3.527  16.504  1.00 39.30           C  
ATOM   3067  OD1 ASN B  95     -40.525  -3.236  17.510  1.00 36.19           O  
ATOM   3068  ND2 ASN B  95     -40.374  -4.264  15.519  1.00 37.90           N  
ATOM   3069  N   PRO B  96     -38.450  -3.085  19.878  1.00 34.93           N  
ATOM   3070  CA  PRO B  96     -38.462  -4.037  21.002  1.00 38.37           C  
ATOM   3071  C   PRO B  96     -39.126  -5.360  20.665  1.00 40.52           C  
ATOM   3072  O   PRO B  96     -38.732  -6.399  21.210  1.00 38.28           O  
ATOM   3073  CB  PRO B  96     -39.238  -3.279  22.089  1.00 32.45           C  
ATOM   3074  CG  PRO B  96     -40.079  -2.289  21.327  1.00 39.12           C  
ATOM   3075  CD  PRO B  96     -39.209  -1.861  20.184  1.00 33.90           C  
ATOM   3076  N   LYS B  97     -40.116  -5.357  19.776  1.00 38.45           N  
ATOM   3077  CA  LYS B  97     -40.845  -6.562  19.408  1.00 37.95           C  
ATOM   3078  C   LYS B  97     -40.186  -7.339  18.277  1.00 39.47           C  
ATOM   3079  O   LYS B  97     -40.834  -8.213  17.692  1.00 46.90           O  
ATOM   3080  CB  LYS B  97     -42.281  -6.208  19.016  1.00 37.17           C  
ATOM   3081  CG  LYS B  97     -43.072  -5.545  20.125  1.00 35.75           C  
ATOM   3082  CD  LYS B  97     -44.461  -5.144  19.659  1.00 38.64           C  
ATOM   3083  CE  LYS B  97     -45.234  -4.480  20.786  1.00 43.04           C  
ATOM   3084  NZ  LYS B  97     -46.583  -4.025  20.356  1.00 46.96           N  
ATOM   3085  N   THR B  98     -38.933  -7.043  17.952  1.00 37.34           N  
ATOM   3086  CA  THR B  98     -38.245  -7.755  16.883  1.00 37.98           C  
ATOM   3087  C   THR B  98     -38.159  -9.238  17.216  1.00 41.83           C  
ATOM   3088  O   THR B  98     -37.517  -9.604  18.213  1.00 41.85           O  
ATOM   3089  CB  THR B  98     -36.840  -7.199  16.664  1.00 37.35           C  
ATOM   3090  OG1 THR B  98     -36.912  -5.789  16.424  1.00 38.93           O  
ATOM   3091  CG2 THR B  98     -36.182  -7.871  15.465  1.00 34.58           C  
ATOM   3092  N   PRO B  99     -38.780 -10.114  16.438  1.00 45.17           N  
ATOM   3093  CA  PRO B  99     -38.575 -11.547  16.634  1.00 39.49           C  
ATOM   3094  C   PRO B  99     -37.250 -11.963  16.013  1.00 46.39           C  
ATOM   3095  O   PRO B  99     -36.623 -11.219  15.258  1.00 45.95           O  
ATOM   3096  CB  PRO B  99     -39.761 -12.171  15.898  1.00 42.52           C  
ATOM   3097  CG  PRO B  99     -39.997 -11.226  14.759  1.00 40.24           C  
ATOM   3098  CD  PRO B  99     -39.617  -9.841  15.254  1.00 38.89           C  
ATOM   3099  N   LYS B 100     -36.816 -13.168  16.360  1.00 41.47           N  
ATOM   3100  CA  LYS B 100     -35.684 -13.754  15.660  1.00 42.44           C  
ATOM   3101  C   LYS B 100     -36.111 -14.092  14.239  1.00 44.15           C  
ATOM   3102  O   LYS B 100     -37.152 -14.721  14.027  1.00 47.03           O  
ATOM   3103  CB  LYS B 100     -35.179 -14.995  16.391  1.00 43.51           C  
ATOM   3104  CG  LYS B 100     -34.837 -14.739  17.848  1.00 48.66           C  
ATOM   3105  CD  LYS B 100     -33.844 -15.758  18.374  1.00 55.06           C  
ATOM   3106  CE  LYS B 100     -32.489 -15.118  18.620  1.00 56.71           C  
ATOM   3107  NZ  LYS B 100     -31.526 -16.079  19.219  1.00 57.16           N  
ATOM   3108  N   TYR B 101     -35.319 -13.653  13.264  1.00 42.72           N  
ATOM   3109  CA  TYR B 101     -35.722 -13.706  11.868  1.00 43.35           C  
ATOM   3110  C   TYR B 101     -34.523 -14.021  10.986  1.00 41.60           C  
ATOM   3111  O   TYR B 101     -33.375 -14.051  11.437  1.00 39.09           O  
ATOM   3112  CB  TYR B 101     -36.357 -12.381  11.421  1.00 39.18           C  
ATOM   3113  CG  TYR B 101     -35.373 -11.229  11.356  1.00 40.96           C  
ATOM   3114  CD1 TYR B 101     -35.103 -10.455  12.478  1.00 38.93           C  
ATOM   3115  CD2 TYR B 101     -34.713 -10.917  10.172  1.00 38.07           C  
ATOM   3116  CE1 TYR B 101     -34.202  -9.403  12.423  1.00 38.50           C  
ATOM   3117  CE2 TYR B 101     -33.810  -9.870  10.108  1.00 35.17           C  
ATOM   3118  CZ  TYR B 101     -33.560  -9.116  11.236  1.00 41.49           C  
ATOM   3119  OH  TYR B 101     -32.664  -8.072  11.177  1.00 46.98           O  
ATOM   3120  N   LYS B 102     -34.814 -14.249   9.707  1.00 41.15           N  
ATOM   3121  CA  LYS B 102     -33.804 -14.308   8.662  1.00 40.37           C  
ATOM   3122  C   LYS B 102     -34.477 -13.994   7.336  1.00 39.06           C  
ATOM   3123  O   LYS B 102     -35.682 -14.203   7.171  1.00 38.33           O  
ATOM   3124  CB  LYS B 102     -33.107 -15.674   8.599  1.00 40.25           C  
ATOM   3125  CG  LYS B 102     -34.001 -16.837   8.187  1.00 44.57           C  
ATOM   3126  CD  LYS B 102     -33.215 -18.141   8.230  1.00 48.84           C  
ATOM   3127  CE  LYS B 102     -34.116 -19.357   8.382  1.00 46.00           C  
ATOM   3128  NZ  LYS B 102     -34.345 -20.062   7.091  1.00 52.06           N  
ATOM   3129  N   PHE B 103     -33.695 -13.470   6.399  1.00 38.10           N  
ATOM   3130  CA  PHE B 103     -34.169 -13.219   5.047  1.00 35.10           C  
ATOM   3131  C   PHE B 103     -33.805 -14.411   4.176  1.00 37.17           C  
ATOM   3132  O   PHE B 103     -32.643 -14.830   4.146  1.00 37.74           O  
ATOM   3133  CB  PHE B 103     -33.560 -11.941   4.468  1.00 31.04           C  
ATOM   3134  CG  PHE B 103     -33.988 -10.680   5.169  1.00 30.90           C  
ATOM   3135  CD1 PHE B 103     -35.052 -10.680   6.058  1.00 31.18           C  
ATOM   3136  CD2 PHE B 103     -33.325  -9.488   4.926  1.00 35.52           C  
ATOM   3137  CE1 PHE B 103     -35.439  -9.516   6.697  1.00 32.73           C  
ATOM   3138  CE2 PHE B 103     -33.708  -8.322   5.560  1.00 31.31           C  
ATOM   3139  CZ  PHE B 103     -34.766  -8.335   6.447  1.00 30.46           C  
ATOM   3140  N   VAL B 104     -34.797 -14.965   3.480  1.00 34.91           N  
ATOM   3141  CA  VAL B 104     -34.568 -16.080   2.575  1.00 33.50           C  
ATOM   3142  C   VAL B 104     -35.231 -15.789   1.236  1.00 37.03           C  
ATOM   3143  O   VAL B 104     -36.194 -15.025   1.138  1.00 38.02           O  
ATOM   3144  CB  VAL B 104     -35.082 -17.424   3.139  1.00 38.54           C  
ATOM   3145  CG1 VAL B 104     -34.283 -17.829   4.370  1.00 42.66           C  
ATOM   3146  CG2 VAL B 104     -36.573 -17.345   3.450  1.00 38.64           C  
ATOM   3147  N   ARG B 105     -34.685 -16.410   0.197  1.00 32.99           N  
ATOM   3148  CA  ARG B 105     -35.296 -16.437  -1.122  1.00 33.80           C  
ATOM   3149  C   ARG B 105     -35.835 -17.838  -1.368  1.00 33.24           C  
ATOM   3150  O   ARG B 105     -35.097 -18.821  -1.239  1.00 31.70           O  
ATOM   3151  CB  ARG B 105     -34.290 -16.049  -2.208  1.00 32.98           C  
ATOM   3152  CG  ARG B 105     -34.911 -15.887  -3.582  1.00 35.09           C  
ATOM   3153  CD  ARG B 105     -33.935 -15.271  -4.567  1.00 32.72           C  
ATOM   3154  NE  ARG B 105     -34.566 -15.032  -5.861  1.00 37.23           N  
ATOM   3155  CZ  ARG B 105     -35.154 -13.891  -6.206  1.00 33.68           C  
ATOM   3156  NH1 ARG B 105     -35.187 -12.875  -5.355  1.00 38.96           N  
ATOM   3157  NH2 ARG B 105     -35.705 -13.764  -7.405  1.00 40.88           N  
ATOM   3158  N   ILE B 106     -37.116 -17.928  -1.701  1.00 34.07           N  
ATOM   3159  CA  ILE B 106     -37.768 -19.205  -1.907  1.00 38.73           C  
ATOM   3160  C   ILE B 106     -37.779 -19.534  -3.392  1.00 35.52           C  
ATOM   3161  O   ILE B 106     -37.447 -18.709  -4.241  1.00 39.29           O  
ATOM   3162  CB  ILE B 106     -39.199 -19.222  -1.312  1.00 38.71           C  
ATOM   3163  CG1 ILE B 106     -40.073 -18.152  -1.975  1.00 34.26           C  
ATOM   3164  CG2 ILE B 106     -39.153 -19.036   0.197  1.00 32.23           C  
ATOM   3165  CD1 ILE B 106     -41.539 -18.251  -1.608  1.00 35.66           C  
ATOM   3166  N   GLN B 107     -38.166 -20.772  -3.719  1.00 43.91           N  
ATOM   3167  CA  GLN B 107     -38.274 -21.263  -5.082  1.00 43.11           C  
ATOM   3168  C   GLN B 107     -39.739 -21.328  -5.509  1.00 40.40           C  
ATOM   3169  O   GLN B 107     -40.632 -21.396  -4.658  1.00 36.48           O  
ATOM   3170  CB  GLN B 107     -37.645 -22.656  -5.214  1.00 47.66           C  
ATOM   3171  CG  GLN B 107     -36.211 -22.728  -4.736  1.00 50.85           C  
ATOM   3172  CD  GLN B 107     -35.265 -21.994  -5.658  1.00 55.64           C  
ATOM   3173  OE1 GLN B 107     -34.700 -20.962  -5.297  1.00 58.28           O  
ATOM   3174  NE2 GLN B 107     -35.087 -22.524  -6.862  1.00 62.03           N  
ATOM   3175  N   PRO B 108     -40.024 -21.301  -6.812  1.00 38.39           N  
ATOM   3176  CA  PRO B 108     -41.421 -21.401  -7.258  1.00 40.20           C  
ATOM   3177  C   PRO B 108     -42.039 -22.722  -6.824  1.00 37.91           C  
ATOM   3178  O   PRO B 108     -41.429 -23.786  -6.952  1.00 39.08           O  
ATOM   3179  CB  PRO B 108     -41.322 -21.299  -8.786  1.00 36.96           C  
ATOM   3180  CG  PRO B 108     -39.974 -20.733  -9.062  1.00 36.25           C  
ATOM   3181  CD  PRO B 108     -39.090 -21.165  -7.942  1.00 38.63           C  
ATOM   3182  N   GLY B 109     -43.261 -22.644  -6.306  1.00 36.43           N  
ATOM   3183  CA  GLY B 109     -43.925 -23.806  -5.752  1.00 32.85           C  
ATOM   3184  C   GLY B 109     -44.041 -23.743  -4.243  1.00 38.23           C  
ATOM   3185  O   GLY B 109     -45.008 -24.249  -3.666  1.00 40.52           O  
ATOM   3186  N   GLN B 110     -43.058 -23.123  -3.593  1.00 37.61           N  
ATOM   3187  CA  GLN B 110     -43.076 -22.980  -2.146  1.00 36.53           C  
ATOM   3188  C   GLN B 110     -44.195 -22.040  -1.706  1.00 36.59           C  
ATOM   3189  O   GLN B 110     -44.659 -21.184  -2.462  1.00 36.03           O  
ATOM   3190  CB  GLN B 110     -41.728 -22.466  -1.646  1.00 36.55           C  
ATOM   3191  CG  GLN B 110     -40.782 -23.569  -1.236  1.00 39.09           C  
ATOM   3192  CD  GLN B 110     -39.337 -23.162  -1.361  1.00 41.17           C  
ATOM   3193  OE1 GLN B 110     -38.806 -23.072  -2.461  1.00 53.64           O  
ATOM   3194  NE2 GLN B 110     -38.689 -22.913  -0.232  1.00 50.70           N  
ATOM   3195  N   THR B 111     -44.626 -22.207  -0.460  1.00 34.16           N  
ATOM   3196  CA  THR B 111     -45.743 -21.456   0.091  1.00 35.52           C  
ATOM   3197  C   THR B 111     -45.277 -20.523   1.202  1.00 32.56           C  
ATOM   3198  O   THR B 111     -44.181 -20.668   1.748  1.00 31.43           O  
ATOM   3199  CB  THR B 111     -46.828 -22.399   0.627  1.00 36.43           C  
ATOM   3200  OG1 THR B 111     -46.230 -23.403   1.452  1.00 33.41           O  
ATOM   3201  CG2 THR B 111     -47.570 -23.070  -0.518  1.00 33.04           C  
ATOM   3202  N   PHE B 112     -46.129 -19.553   1.529  1.00 33.76           N  
ATOM   3203  CA  PHE B 112     -45.865 -18.638   2.633  1.00 31.22           C  
ATOM   3204  C   PHE B 112     -47.168 -17.959   3.030  1.00 31.08           C  
ATOM   3205  O   PHE B 112     -48.163 -17.997   2.303  1.00 30.71           O  
ATOM   3206  CB  PHE B 112     -44.793 -17.601   2.273  1.00 32.22           C  
ATOM   3207  CG  PHE B 112     -45.097 -16.809   1.031  1.00 32.51           C  
ATOM   3208  CD1 PHE B 112     -45.872 -15.663   1.093  1.00 32.75           C  
ATOM   3209  CD2 PHE B 112     -44.597 -17.205  -0.197  1.00 35.03           C  
ATOM   3210  CE1 PHE B 112     -46.150 -14.934  -0.048  1.00 29.12           C  
ATOM   3211  CE2 PHE B 112     -44.871 -16.478  -1.343  1.00 32.68           C  
ATOM   3212  CZ  PHE B 112     -45.648 -15.341  -1.267  1.00 33.68           C  
ATOM   3213  N   SER B 113     -47.147 -17.340   4.205  1.00 29.75           N  
ATOM   3214  CA  SER B 113     -48.277 -16.575   4.710  1.00 30.35           C  
ATOM   3215  C   SER B 113     -48.055 -15.097   4.428  1.00 28.96           C  
ATOM   3216  O   SER B 113     -46.936 -14.592   4.556  1.00 30.04           O  
ATOM   3217  CB  SER B 113     -48.466 -16.793   6.214  1.00 29.72           C  
ATOM   3218  OG  SER B 113     -48.733 -18.153   6.508  1.00 31.94           O  
ATOM   3219  N   VAL B 114     -49.127 -14.409   4.041  1.00 28.60           N  
ATOM   3220  CA  VAL B 114     -49.100 -12.976   3.771  1.00 30.79           C  
ATOM   3221  C   VAL B 114     -49.891 -12.264   4.857  1.00 30.75           C  
ATOM   3222  O   VAL B 114     -51.039 -12.630   5.136  1.00 27.03           O  
ATOM   3223  CB  VAL B 114     -49.678 -12.644   2.384  1.00 32.27           C  
ATOM   3224  CG1 VAL B 114     -49.671 -11.138   2.156  1.00 31.33           C  
ATOM   3225  CG2 VAL B 114     -48.900 -13.352   1.296  1.00 35.44           C  
ATOM   3226  N   LEU B 115     -49.282 -11.250   5.462  1.00 26.75           N  
ATOM   3227  CA  LEU B 115     -49.980 -10.343   6.367  1.00 28.54           C  
ATOM   3228  C   LEU B 115     -50.320  -9.096   5.562  1.00 26.27           C  
ATOM   3229  O   LEU B 115     -49.489  -8.197   5.407  1.00 25.47           O  
ATOM   3230  CB  LEU B 115     -49.131 -10.018   7.591  1.00 29.47           C  
ATOM   3231  CG  LEU B 115     -49.823  -9.142   8.638  1.00 31.19           C  
ATOM   3232  CD1 LEU B 115     -51.085  -9.819   9.150  1.00 31.16           C  
ATOM   3233  CD2 LEU B 115     -48.881  -8.821   9.786  1.00 30.85           C  
ATOM   3234  N   ALA B 116     -51.538  -9.056   5.027  1.00 24.68           N  
ATOM   3235  CA  ALA B 116     -51.975  -7.945   4.191  1.00 31.12           C  
ATOM   3236  C   ALA B 116     -52.222  -6.721   5.063  1.00 31.73           C  
ATOM   3237  O   ALA B 116     -53.104  -6.738   5.927  1.00 29.76           O  
ATOM   3238  CB  ALA B 116     -53.236  -8.321   3.418  1.00 27.43           C  
ATOM   3239  N   CYS B 117     -51.452  -5.661   4.833  1.00 26.98           N  
ATOM   3240  CA  CYS B 117     -51.505  -4.462   5.652  1.00 25.91           C  
ATOM   3241  C   CYS B 117     -51.910  -3.254   4.818  1.00 34.99           C  
ATOM   3242  O   CYS B 117     -51.770  -3.236   3.592  1.00 32.47           O  
ATOM   3243  CB  CYS B 117     -50.154  -4.191   6.326  1.00 28.73           C  
ATOM   3244  SG  CYS B 117     -49.690  -5.402   7.580  1.00 35.97           S  
ATOM   3245  N   TYR B 118     -52.423  -2.239   5.510  1.00 35.75           N  
ATOM   3246  CA  TYR B 118     -52.732  -0.947   4.914  1.00 32.93           C  
ATOM   3247  C   TYR B 118     -52.457   0.128   5.951  1.00 34.65           C  
ATOM   3248  O   TYR B 118     -52.973   0.055   7.070  1.00 32.59           O  
ATOM   3249  CB  TYR B 118     -54.189  -0.875   4.435  1.00 30.67           C  
ATOM   3250  CG  TYR B 118     -54.520  -1.897   3.375  1.00 32.91           C  
ATOM   3251  CD1 TYR B 118     -54.205  -1.669   2.043  1.00 37.77           C  
ATOM   3252  CD2 TYR B 118     -55.137  -3.095   3.708  1.00 31.31           C  
ATOM   3253  CE1 TYR B 118     -54.500  -2.604   1.071  1.00 33.03           C  
ATOM   3254  CE2 TYR B 118     -55.435  -4.035   2.744  1.00 30.07           C  
ATOM   3255  CZ  TYR B 118     -55.114  -3.785   1.426  1.00 40.12           C  
ATOM   3256  OH  TYR B 118     -55.408  -4.717   0.458  1.00 33.37           O  
ATOM   3257  N   ASN B 119     -51.632   1.110   5.578  1.00 29.97           N  
ATOM   3258  CA  ASN B 119     -51.234   2.210   6.460  1.00 32.22           C  
ATOM   3259  C   ASN B 119     -50.488   1.709   7.695  1.00 36.18           C  
ATOM   3260  O   ASN B 119     -50.522   2.340   8.755  1.00 33.91           O  
ATOM   3261  CB  ASN B 119     -52.440   3.066   6.868  1.00 32.66           C  
ATOM   3262  CG  ASN B 119     -53.104   3.748   5.682  1.00 38.36           C  
ATOM   3263  OD1 ASN B 119     -52.701   4.838   5.269  1.00 42.42           O  
ATOM   3264  ND2 ASN B 119     -54.135   3.113   5.136  1.00 39.95           N  
ATOM   3265  N   GLY B 120     -49.800   0.576   7.564  1.00 28.89           N  
ATOM   3266  CA  GLY B 120     -49.008   0.027   8.641  1.00 34.74           C  
ATOM   3267  C   GLY B 120     -49.759  -0.856   9.611  1.00 32.22           C  
ATOM   3268  O   GLY B 120     -49.172  -1.286  10.611  1.00 34.33           O  
ATOM   3269  N   SER B 121     -51.032  -1.145   9.352  1.00 28.56           N  
ATOM   3270  CA  SER B 121     -51.809  -1.960  10.264  1.00 37.53           C  
ATOM   3271  C   SER B 121     -52.376  -3.177   9.541  1.00 34.07           C  
ATOM   3272  O   SER B 121     -52.752  -3.083   8.367  1.00 29.48           O  
ATOM   3273  CB  SER B 121     -52.949  -1.144  10.884  1.00 36.13           C  
ATOM   3274  OG  SER B 121     -52.478   0.098  11.377  1.00 40.89           O  
ATOM   3275  N   PRO B 122     -52.457  -4.325  10.212  1.00 38.75           N  
ATOM   3276  CA  PRO B 122     -52.822  -5.562   9.512  1.00 37.07           C  
ATOM   3277  C   PRO B 122     -54.304  -5.614   9.169  1.00 38.93           C  
ATOM   3278  O   PRO B 122     -55.162  -5.220   9.962  1.00 41.01           O  
ATOM   3279  CB  PRO B 122     -52.440  -6.656  10.514  1.00 35.02           C  
ATOM   3280  CG  PRO B 122     -52.582  -5.994  11.845  1.00 39.61           C  
ATOM   3281  CD  PRO B 122     -52.185  -4.555  11.643  1.00 42.45           C  
ATOM   3282  N   SER B 123     -54.596  -6.107   7.964  1.00 37.36           N  
ATOM   3283  CA  SER B 123     -55.967  -6.293   7.505  1.00 41.20           C  
ATOM   3284  C   SER B 123     -56.411  -7.747   7.522  1.00 38.99           C  
ATOM   3285  O   SER B 123     -57.592  -8.020   7.757  1.00 38.78           O  
ATOM   3286  CB  SER B 123     -56.136  -5.744   6.083  1.00 37.15           C  
ATOM   3287  OG  SER B 123     -57.452  -5.970   5.606  1.00 42.96           O  
ATOM   3288  N   GLY B 124     -55.496  -8.676   7.273  1.00 35.94           N  
ATOM   3289  CA  GLY B 124     -55.834 -10.088   7.250  1.00 32.44           C  
ATOM   3290  C   GLY B 124     -54.614 -10.900   6.875  1.00 32.38           C  
ATOM   3291  O   GLY B 124     -53.588 -10.364   6.444  1.00 33.37           O  
ATOM   3292  N   VAL B 125     -54.745 -12.215   7.044  1.00 28.91           N  
ATOM   3293  CA  VAL B 125     -53.655 -13.153   6.804  1.00 32.77           C  
ATOM   3294  C   VAL B 125     -54.184 -14.332   5.997  1.00 34.07           C  
ATOM   3295  O   VAL B 125     -55.337 -14.748   6.168  1.00 36.49           O  
ATOM   3296  CB  VAL B 125     -53.009 -13.627   8.127  1.00 30.90           C  
ATOM   3297  CG1 VAL B 125     -53.974 -14.483   8.929  1.00 37.66           C  
ATOM   3298  CG2 VAL B 125     -51.711 -14.378   7.864  1.00 33.87           C  
ATOM   3299  N   TYR B 126     -53.342 -14.858   5.106  1.00 32.19           N  
ATOM   3300  CA  TYR B 126     -53.715 -15.961   4.229  1.00 32.92           C  
ATOM   3301  C   TYR B 126     -52.449 -16.608   3.686  1.00 32.41           C  
ATOM   3302  O   TYR B 126     -51.356 -16.044   3.773  1.00 31.95           O  
ATOM   3303  CB  TYR B 126     -54.620 -15.487   3.084  1.00 33.84           C  
ATOM   3304  CG  TYR B 126     -54.023 -14.394   2.218  1.00 34.15           C  
ATOM   3305  CD1 TYR B 126     -53.214 -14.704   1.133  1.00 32.28           C  
ATOM   3306  CD2 TYR B 126     -54.280 -13.052   2.478  1.00 35.07           C  
ATOM   3307  CE1 TYR B 126     -52.671 -13.710   0.339  1.00 38.51           C  
ATOM   3308  CE2 TYR B 126     -53.738 -12.051   1.684  1.00 33.42           C  
ATOM   3309  CZ  TYR B 126     -52.934 -12.388   0.616  1.00 35.49           C  
ATOM   3310  OH  TYR B 126     -52.390 -11.403  -0.180  1.00 36.26           O  
ATOM   3311  N   GLN B 127     -52.611 -17.800   3.119  1.00 28.96           N  
ATOM   3312  CA  GLN B 127     -51.499 -18.549   2.552  1.00 35.32           C  
ATOM   3313  C   GLN B 127     -51.429 -18.343   1.045  1.00 34.56           C  
ATOM   3314  O   GLN B 127     -52.451 -18.211   0.369  1.00 35.36           O  
ATOM   3315  CB  GLN B 127     -51.623 -20.040   2.867  1.00 36.67           C  
ATOM   3316  CG  GLN B 127     -50.929 -20.452   4.146  1.00 39.31           C  
ATOM   3317  CD  GLN B 127     -49.438 -20.671   3.974  1.00 34.78           C  
ATOM   3318  OE1 GLN B 127     -48.626 -20.088   4.693  1.00 34.63           O  
ATOM   3319  NE2 GLN B 127     -49.069 -21.533   3.033  1.00 44.00           N  
ATOM   3320  N   CYS B 128     -50.204 -18.312   0.528  1.00 35.62           N  
ATOM   3321  CA  CYS B 128     -49.944 -18.088  -0.885  1.00 36.34           C  
ATOM   3322  C   CYS B 128     -48.956 -19.129  -1.385  1.00 35.23           C  
ATOM   3323  O   CYS B 128     -48.268 -19.783  -0.602  1.00 39.12           O  
ATOM   3324  CB  CYS B 128     -49.374 -16.685  -1.141  1.00 25.74           C  
ATOM   3325  SG  CYS B 128     -50.583 -15.413  -1.515  1.00 49.71           S  
ATOM   3326  N   ALA B 129     -48.887 -19.272  -2.704  1.00 36.93           N  
ATOM   3327  CA  ALA B 129     -47.855 -20.069  -3.349  1.00 37.37           C  
ATOM   3328  C   ALA B 129     -47.139 -19.212  -4.379  1.00 30.08           C  
ATOM   3329  O   ALA B 129     -47.776 -18.466  -5.128  1.00 32.78           O  
ATOM   3330  CB  ALA B 129     -48.431 -21.318  -4.027  1.00 35.59           C  
ATOM   3331  N   MET B 130     -45.814 -19.308  -4.397  1.00 33.94           N  
ATOM   3332  CA  MET B 130     -45.025 -18.707  -5.467  1.00 36.86           C  
ATOM   3333  C   MET B 130     -45.285 -19.499  -6.739  1.00 35.03           C  
ATOM   3334  O   MET B 130     -44.802 -20.623  -6.899  1.00 38.30           O  
ATOM   3335  CB  MET B 130     -43.543 -18.702  -5.111  1.00 37.16           C  
ATOM   3336  CG  MET B 130     -42.650 -18.103  -6.188  1.00 39.06           C  
ATOM   3337  SD  MET B 130     -42.920 -16.335  -6.393  1.00 45.49           S  
ATOM   3338  CE  MET B 130     -42.630 -15.767  -4.721  1.00 32.38           C  
ATOM   3339  N   ARG B 131     -46.069 -18.919  -7.641  1.00 33.79           N  
ATOM   3340  CA  ARG B 131     -46.431 -19.540  -8.907  1.00 36.12           C  
ATOM   3341  C   ARG B 131     -45.178 -19.858  -9.714  1.00 35.29           C  
ATOM   3342  O   ARG B 131     -44.145 -19.199  -9.537  1.00 39.65           O  
ATOM   3343  CB  ARG B 131     -47.370 -18.620  -9.688  1.00 36.39           C  
ATOM   3344  CG  ARG B 131     -48.805 -18.679  -9.206  1.00 37.56           C  
ATOM   3345  CD  ARG B 131     -49.405 -19.983  -9.660  1.00 40.46           C  
ATOM   3346  NE  ARG B 131     -49.980 -20.786  -8.594  1.00 33.20           N  
ATOM   3347  CZ  ARG B 131     -50.301 -22.066  -8.735  1.00 36.95           C  
ATOM   3348  NH1 ARG B 131     -50.092 -22.680  -9.892  1.00 27.78           N  
ATOM   3349  NH2 ARG B 131     -50.824 -22.731  -7.718  1.00 35.00           N  
ATOM   3350  N   PRO B 132     -45.216 -20.871 -10.584  1.00 36.26           N  
ATOM   3351  CA  PRO B 132     -44.031 -21.161 -11.407  1.00 30.33           C  
ATOM   3352  C   PRO B 132     -43.587 -19.985 -12.256  1.00 39.49           C  
ATOM   3353  O   PRO B 132     -42.386 -19.848 -12.523  1.00 35.16           O  
ATOM   3354  CB  PRO B 132     -44.490 -22.344 -12.271  1.00 35.99           C  
ATOM   3355  CG  PRO B 132     -45.557 -22.998 -11.465  1.00 31.00           C  
ATOM   3356  CD  PRO B 132     -46.272 -21.883 -10.757  1.00 31.20           C  
ATOM   3357  N   ASN B 133     -44.516 -19.124 -12.681  1.00 41.29           N  
ATOM   3358  CA  ASN B 133     -44.170 -17.923 -13.430  1.00 36.89           C  
ATOM   3359  C   ASN B 133     -43.788 -16.754 -12.524  1.00 41.46           C  
ATOM   3360  O   ASN B 133     -43.777 -15.604 -12.979  1.00 38.08           O  
ATOM   3361  CB  ASN B 133     -45.317 -17.525 -14.368  1.00 38.40           C  
ATOM   3362  CG  ASN B 133     -46.587 -17.122 -13.630  1.00 40.11           C  
ATOM   3363  OD1 ASN B 133     -46.654 -17.148 -12.402  1.00 38.16           O  
ATOM   3364  ND2 ASN B 133     -47.605 -16.734 -14.391  1.00 41.83           N  
ATOM   3365  N   PHE B 134     -43.495 -17.037 -11.255  1.00 39.57           N  
ATOM   3366  CA  PHE B 134     -42.960 -16.081 -10.290  1.00 38.37           C  
ATOM   3367  C   PHE B 134     -43.942 -14.977  -9.920  1.00 33.87           C  
ATOM   3368  O   PHE B 134     -43.526 -13.914  -9.448  1.00 34.51           O  
ATOM   3369  CB  PHE B 134     -41.654 -15.460 -10.788  1.00 32.65           C  
ATOM   3370  CG  PHE B 134     -40.526 -16.441 -10.914  1.00 35.56           C  
ATOM   3371  CD1 PHE B 134     -39.701 -16.711  -9.834  1.00 38.27           C  
ATOM   3372  CD2 PHE B 134     -40.286 -17.090 -12.113  1.00 37.65           C  
ATOM   3373  CE1 PHE B 134     -38.661 -17.612  -9.947  1.00 36.94           C  
ATOM   3374  CE2 PHE B 134     -39.248 -17.993 -12.232  1.00 39.99           C  
ATOM   3375  CZ  PHE B 134     -38.434 -18.255 -11.148  1.00 39.63           C  
ATOM   3376  N   THR B 135     -45.239 -15.196 -10.113  1.00 32.28           N  
ATOM   3377  CA  THR B 135     -46.258 -14.331  -9.539  1.00 34.79           C  
ATOM   3378  C   THR B 135     -46.879 -15.026  -8.327  1.00 35.41           C  
ATOM   3379  O   THR B 135     -46.570 -16.174  -8.016  1.00 35.91           O  
ATOM   3380  CB  THR B 135     -47.317 -13.973 -10.581  1.00 37.16           C  
ATOM   3381  OG1 THR B 135     -48.012 -15.156 -10.986  1.00 36.06           O  
ATOM   3382  CG2 THR B 135     -46.663 -13.351 -11.787  1.00 35.10           C  
ATOM   3383  N   ILE B 136     -47.730 -14.306  -7.606  1.00 33.70           N  
ATOM   3384  CA  ILE B 136     -48.539 -14.897  -6.550  1.00 38.36           C  
ATOM   3385  C   ILE B 136     -49.970 -14.416  -6.743  1.00 36.41           C  
ATOM   3386  O   ILE B 136     -50.217 -13.317  -7.252  1.00 34.75           O  
ATOM   3387  CB  ILE B 136     -48.026 -14.563  -5.122  1.00 34.36           C  
ATOM   3388  CG1 ILE B 136     -48.485 -13.178  -4.648  1.00 31.48           C  
ATOM   3389  CG2 ILE B 136     -46.511 -14.682  -5.049  1.00 27.01           C  
ATOM   3390  CD1 ILE B 136     -48.169 -12.915  -3.184  1.00 35.42           C  
ATOM   3391  N   LYS B 137     -50.923 -15.268  -6.366  1.00 38.39           N  
ATOM   3392  CA  LYS B 137     -52.349 -14.943  -6.458  1.00 35.78           C  
ATOM   3393  C   LYS B 137     -52.832 -14.488  -5.085  1.00 37.32           C  
ATOM   3394  O   LYS B 137     -53.510 -15.209  -4.357  1.00 43.35           O  
ATOM   3395  CB  LYS B 137     -53.149 -16.140  -6.973  1.00 41.25           C  
ATOM   3396  CG  LYS B 137     -53.075 -16.298  -8.481  1.00 42.29           C  
ATOM   3397  CD  LYS B 137     -53.552 -17.659  -8.955  1.00 42.21           C  
ATOM   3398  CE  LYS B 137     -53.212 -17.859 -10.427  1.00 49.77           C  
ATOM   3399  NZ  LYS B 137     -54.358 -18.453 -11.165  1.00 54.17           N  
ATOM   3400  N   GLY B 138     -52.470 -13.264  -4.738  1.00 38.81           N  
ATOM   3401  CA  GLY B 138     -52.799 -12.692  -3.452  1.00 35.32           C  
ATOM   3402  C   GLY B 138     -54.085 -11.898  -3.481  1.00 31.57           C  
ATOM   3403  O   GLY B 138     -54.885 -11.980  -4.416  1.00 30.66           O  
ATOM   3404  N   SER B 139     -54.282 -11.116  -2.422  1.00 32.56           N  
ATOM   3405  CA  SER B 139     -55.430 -10.218  -2.296  1.00 32.03           C  
ATOM   3406  C   SER B 139     -54.862  -8.878  -1.841  1.00 33.55           C  
ATOM   3407  O   SER B 139     -54.564  -8.694  -0.657  1.00 34.94           O  
ATOM   3408  CB  SER B 139     -56.463 -10.763  -1.317  1.00 33.34           C  
ATOM   3409  OG  SER B 139     -57.610  -9.933  -1.250  1.00 35.37           O  
ATOM   3410  N   PHE B 140     -54.694  -7.956  -2.786  1.00 40.20           N  
ATOM   3411  CA  PHE B 140     -53.943  -6.727  -2.555  1.00 35.75           C  
ATOM   3412  C   PHE B 140     -54.701  -5.551  -3.150  1.00 40.59           C  
ATOM   3413  O   PHE B 140     -55.028  -5.564  -4.340  1.00 40.14           O  
ATOM   3414  CB  PHE B 140     -52.546  -6.818  -3.180  1.00 34.67           C  
ATOM   3415  CG  PHE B 140     -51.568  -7.635  -2.384  1.00 32.55           C  
ATOM   3416  CD1 PHE B 140     -51.334  -7.351  -1.051  1.00 32.96           C  
ATOM   3417  CD2 PHE B 140     -50.879  -8.683  -2.972  1.00 33.59           C  
ATOM   3418  CE1 PHE B 140     -50.430  -8.093  -0.317  1.00 33.37           C  
ATOM   3419  CE2 PHE B 140     -49.972  -9.432  -2.242  1.00 31.79           C  
ATOM   3420  CZ  PHE B 140     -49.749  -9.136  -0.912  1.00 29.79           C  
ATOM   3421  N   LEU B 141     -54.967  -4.537  -2.332  1.00 33.34           N  
ATOM   3422  CA  LEU B 141     -55.500  -3.274  -2.812  1.00 31.07           C  
ATOM   3423  C   LEU B 141     -54.376  -2.241  -2.832  1.00 32.79           C  
ATOM   3424  O   LEU B 141     -53.252  -2.500  -2.395  1.00 31.72           O  
ATOM   3425  CB  LEU B 141     -56.676  -2.820  -1.944  1.00 36.01           C  
ATOM   3426  CG  LEU B 141     -57.824  -3.830  -1.837  1.00 37.06           C  
ATOM   3427  CD1 LEU B 141     -58.875  -3.383  -0.826  1.00 37.06           C  
ATOM   3428  CD2 LEU B 141     -58.454  -4.082  -3.202  1.00 30.61           C  
ATOM   3429  N   ASN B 142     -54.672  -1.062  -3.371  1.00 36.19           N  
ATOM   3430  CA  ASN B 142     -53.693   0.016  -3.338  1.00 38.76           C  
ATOM   3431  C   ASN B 142     -53.375   0.378  -1.896  1.00 36.14           C  
ATOM   3432  O   ASN B 142     -54.268   0.450  -1.052  1.00 40.76           O  
ATOM   3433  CB  ASN B 142     -54.207   1.235  -4.106  1.00 44.46           C  
ATOM   3434  CG  ASN B 142     -53.097   2.198  -4.479  1.00 49.20           C  
ATOM   3435  OD1 ASN B 142     -53.231   3.414  -4.322  1.00 61.75           O  
ATOM   3436  ND2 ASN B 142     -51.990   1.660  -4.970  1.00 44.66           N  
ATOM   3437  N   GLY B 143     -52.089   0.592  -1.615  1.00 40.62           N  
ATOM   3438  CA  GLY B 143     -51.624   0.796  -0.263  1.00 38.16           C  
ATOM   3439  C   GLY B 143     -51.070  -0.443   0.404  1.00 35.04           C  
ATOM   3440  O   GLY B 143     -50.447  -0.330   1.469  1.00 32.22           O  
ATOM   3441  N   SER B 144     -51.269  -1.616  -0.193  1.00 34.25           N  
ATOM   3442  CA  SER B 144     -50.789  -2.861   0.388  1.00 31.71           C  
ATOM   3443  C   SER B 144     -49.296  -3.081   0.190  1.00 32.82           C  
ATOM   3444  O   SER B 144     -48.747  -4.023   0.774  1.00 29.82           O  
ATOM   3445  CB  SER B 144     -51.560  -4.045  -0.202  1.00 35.77           C  
ATOM   3446  OG  SER B 144     -51.601  -3.978  -1.619  1.00 33.67           O  
ATOM   3447  N   CYS B 145     -48.633  -2.250  -0.612  1.00 30.93           N  
ATOM   3448  CA  CYS B 145     -47.208  -2.426  -0.858  1.00 32.72           C  
ATOM   3449  C   CYS B 145     -46.422  -2.352   0.441  1.00 28.73           C  
ATOM   3450  O   CYS B 145     -46.686  -1.505   1.298  1.00 28.36           O  
ATOM   3451  CB  CYS B 145     -46.702  -1.366  -1.832  1.00 33.47           C  
ATOM   3452  SG  CYS B 145     -46.812  -1.859  -3.541  1.00 47.73           S  
ATOM   3453  N   GLY B 146     -45.441  -3.242   0.579  1.00 26.29           N  
ATOM   3454  CA  GLY B 146     -44.714  -3.392   1.819  1.00 33.88           C  
ATOM   3455  C   GLY B 146     -45.239  -4.478   2.731  1.00 28.98           C  
ATOM   3456  O   GLY B 146     -44.554  -4.835   3.701  1.00 31.02           O  
ATOM   3457  N   SER B 147     -46.440  -4.992   2.473  1.00 24.08           N  
ATOM   3458  CA  SER B 147     -46.883  -6.206   3.140  1.00 25.70           C  
ATOM   3459  C   SER B 147     -45.917  -7.336   2.816  1.00 32.03           C  
ATOM   3460  O   SER B 147     -45.469  -7.485   1.675  1.00 26.94           O  
ATOM   3461  CB  SER B 147     -48.300  -6.568   2.701  1.00 25.65           C  
ATOM   3462  OG  SER B 147     -49.188  -5.485   2.911  1.00 26.05           O  
ATOM   3463  N   VAL B 148     -45.578  -8.126   3.827  1.00 22.82           N  
ATOM   3464  CA  VAL B 148     -44.535  -9.131   3.691  1.00 27.70           C  
ATOM   3465  C   VAL B 148     -45.143 -10.523   3.744  1.00 29.95           C  
ATOM   3466  O   VAL B 148     -46.223 -10.743   4.307  1.00 25.84           O  
ATOM   3467  CB  VAL B 148     -43.445  -8.971   4.771  1.00 25.89           C  
ATOM   3468  CG1 VAL B 148     -42.667  -7.679   4.547  1.00 33.38           C  
ATOM   3469  CG2 VAL B 148     -44.064  -9.001   6.153  1.00 29.39           C  
ATOM   3470  N   GLY B 149     -44.438 -11.465   3.125  1.00 30.08           N  
ATOM   3471  CA  GLY B 149     -44.767 -12.875   3.193  1.00 29.69           C  
ATOM   3472  C   GLY B 149     -43.701 -13.589   4.001  1.00 33.01           C  
ATOM   3473  O   GLY B 149     -42.542 -13.166   4.029  1.00 28.46           O  
ATOM   3474  N   PHE B 150     -44.089 -14.678   4.663  1.00 28.63           N  
ATOM   3475  CA  PHE B 150     -43.201 -15.264   5.656  1.00 33.88           C  
ATOM   3476  C   PHE B 150     -43.627 -16.688   5.981  1.00 34.54           C  
ATOM   3477  O   PHE B 150     -44.774 -17.087   5.757  1.00 28.54           O  
ATOM   3478  CB  PHE B 150     -43.185 -14.420   6.936  1.00 34.27           C  
ATOM   3479  CG  PHE B 150     -44.518 -14.361   7.628  1.00 30.81           C  
ATOM   3480  CD1 PHE B 150     -45.489 -13.461   7.221  1.00 30.21           C  
ATOM   3481  CD2 PHE B 150     -44.804 -15.216   8.679  1.00 29.83           C  
ATOM   3482  CE1 PHE B 150     -46.718 -13.413   7.851  1.00 33.50           C  
ATOM   3483  CE2 PHE B 150     -46.030 -15.173   9.314  1.00 33.06           C  
ATOM   3484  CZ  PHE B 150     -46.989 -14.269   8.899  1.00 33.56           C  
ATOM   3485  N   ASN B 151     -42.674 -17.446   6.520  1.00 31.58           N  
ATOM   3486  CA  ASN B 151     -42.934 -18.696   7.215  1.00 35.85           C  
ATOM   3487  C   ASN B 151     -42.339 -18.597   8.612  1.00 38.99           C  
ATOM   3488  O   ASN B 151     -41.450 -17.780   8.871  1.00 39.16           O  
ATOM   3489  CB  ASN B 151     -42.337 -19.903   6.478  1.00 35.67           C  
ATOM   3490  CG  ASN B 151     -42.850 -20.040   5.059  1.00 35.21           C  
ATOM   3491  OD1 ASN B 151     -43.861 -20.698   4.811  1.00 38.01           O  
ATOM   3492  ND2 ASN B 151     -42.144 -19.430   4.116  1.00 35.70           N  
ATOM   3493  N   ILE B 152     -42.832 -19.435   9.519  1.00 38.90           N  
ATOM   3494  CA  ILE B 152     -42.339 -19.478  10.892  1.00 41.14           C  
ATOM   3495  C   ILE B 152     -41.880 -20.896  11.192  1.00 42.74           C  
ATOM   3496  O   ILE B 152     -42.680 -21.838  11.140  1.00 42.55           O  
ATOM   3497  CB  ILE B 152     -43.404 -19.026  11.901  1.00 43.65           C  
ATOM   3498  CG1 ILE B 152     -43.956 -17.654  11.513  1.00 40.87           C  
ATOM   3499  CG2 ILE B 152     -42.818 -18.988  13.305  1.00 40.45           C  
ATOM   3500  CD1 ILE B 152     -44.972 -17.119  12.481  1.00 39.74           C  
ATOM   3501  N   ASP B 153     -40.597 -21.046  11.509  1.00 46.84           N  
ATOM   3502  CA  ASP B 153     -40.019 -22.321  11.917  1.00 46.99           C  
ATOM   3503  C   ASP B 153     -39.394 -22.136  13.292  1.00 47.66           C  
ATOM   3504  O   ASP B 153     -38.556 -21.246  13.478  1.00 47.82           O  
ATOM   3505  CB  ASP B 153     -38.982 -22.806  10.901  1.00 37.45           C  
ATOM   3506  N   TYR B 154     -39.799 -22.974  14.244  1.00 48.89           N  
ATOM   3507  CA  TYR B 154     -39.480 -22.798  15.669  1.00 46.90           C  
ATOM   3508  C   TYR B 154     -40.023 -21.432  16.068  1.00 46.82           C  
ATOM   3509  O   TYR B 154     -41.208 -21.150  15.808  1.00 48.14           O  
ATOM   3510  CB  TYR B 154     -37.989 -23.014  15.912  1.00 45.93           C  
ATOM   3511  N   ASP B 155     -39.231 -20.557  16.687  1.00 45.16           N  
ATOM   3512  CA  ASP B 155     -39.645 -19.197  16.991  1.00 47.94           C  
ATOM   3513  C   ASP B 155     -39.010 -18.178  16.053  1.00 44.81           C  
ATOM   3514  O   ASP B 155     -38.880 -17.004  16.417  1.00 43.80           O  
ATOM   3515  CB  ASP B 155     -39.312 -18.855  18.444  1.00 44.20           C  
ATOM   3516  N   CYS B 156     -38.616 -18.599  14.853  1.00 46.62           N  
ATOM   3517  CA  CYS B 156     -37.875 -17.758  13.924  1.00 46.25           C  
ATOM   3518  C   CYS B 156     -38.715 -17.498  12.683  1.00 46.14           C  
ATOM   3519  O   CYS B 156     -39.245 -18.436  12.077  1.00 40.65           O  
ATOM   3520  CB  CYS B 156     -36.540 -18.409  13.546  1.00 44.95           C  
ATOM   3521  SG  CYS B 156     -35.544 -17.465  12.368  1.00 49.47           S  
ATOM   3522  N   VAL B 157     -38.832 -16.227  12.309  1.00 41.07           N  
ATOM   3523  CA  VAL B 157     -39.660 -15.800  11.186  1.00 40.88           C  
ATOM   3524  C   VAL B 157     -38.767 -15.685   9.956  1.00 35.91           C  
ATOM   3525  O   VAL B 157     -37.872 -14.836   9.905  1.00 37.80           O  
ATOM   3526  CB  VAL B 157     -40.369 -14.470  11.480  1.00 38.30           C  
ATOM   3527  CG1 VAL B 157     -41.195 -14.026  10.279  1.00 36.64           C  
ATOM   3528  CG2 VAL B 157     -41.241 -14.592  12.719  1.00 38.78           C  
ATOM   3529  N   SER B 158     -39.013 -16.531   8.957  1.00 33.02           N  
ATOM   3530  CA  SER B 158     -38.322 -16.446   7.673  1.00 32.86           C  
ATOM   3531  C   SER B 158     -39.115 -15.530   6.748  1.00 33.33           C  
ATOM   3532  O   SER B 158     -40.162 -15.921   6.228  1.00 29.38           O  
ATOM   3533  CB  SER B 158     -38.153 -17.827   7.044  1.00 31.88           C  
ATOM   3534  OG  SER B 158     -37.037 -18.512   7.581  1.00 45.43           O  
ATOM   3535  N   PHE B 159     -38.612 -14.317   6.533  1.00 33.14           N  
ATOM   3536  CA  PHE B 159     -39.205 -13.389   5.580  1.00 30.80           C  
ATOM   3537  C   PHE B 159     -38.734 -13.740   4.173  1.00 35.41           C  
ATOM   3538  O   PHE B 159     -37.528 -13.864   3.927  1.00 35.60           O  
ATOM   3539  CB  PHE B 159     -38.841 -11.945   5.934  1.00 31.70           C  
ATOM   3540  CG  PHE B 159     -39.443 -11.464   7.230  1.00 29.28           C  
ATOM   3541  CD1 PHE B 159     -40.749 -11.005   7.270  1.00 31.12           C  
ATOM   3542  CD2 PHE B 159     -38.701 -11.460   8.401  1.00 30.34           C  
ATOM   3543  CE1 PHE B 159     -41.308 -10.561   8.449  1.00 27.70           C  
ATOM   3544  CE2 PHE B 159     -39.254 -11.014   9.585  1.00 29.89           C  
ATOM   3545  CZ  PHE B 159     -40.558 -10.563   9.608  1.00 26.65           C  
ATOM   3546  N   CYS B 160     -39.693 -13.901   3.251  1.00 32.46           N  
ATOM   3547  CA  CYS B 160     -39.392 -14.291   1.876  1.00 37.15           C  
ATOM   3548  C   CYS B 160     -40.034 -13.416   0.812  1.00 32.79           C  
ATOM   3549  O   CYS B 160     -39.616 -13.498  -0.352  1.00 32.95           O  
ATOM   3550  CB  CYS B 160     -39.816 -15.748   1.619  1.00 36.19           C  
ATOM   3551  SG  CYS B 160     -41.604 -16.021   1.743  1.00 32.55           S  
ATOM   3552  N   TYR B 161     -41.034 -12.605   1.149  1.00 30.26           N  
ATOM   3553  CA  TYR B 161     -41.744 -11.833   0.143  1.00 27.21           C  
ATOM   3554  C   TYR B 161     -42.042 -10.437   0.662  1.00 32.80           C  
ATOM   3555  O   TYR B 161     -42.360 -10.265   1.841  1.00 30.45           O  
ATOM   3556  CB  TYR B 161     -43.054 -12.525  -0.267  1.00 26.63           C  
ATOM   3557  CG  TYR B 161     -43.799 -11.800  -1.363  1.00 26.30           C  
ATOM   3558  CD1 TYR B 161     -43.387 -11.892  -2.686  1.00 30.96           C  
ATOM   3559  CD2 TYR B 161     -44.914 -11.022  -1.078  1.00 26.99           C  
ATOM   3560  CE1 TYR B 161     -44.063 -11.228  -3.695  1.00 28.07           C  
ATOM   3561  CE2 TYR B 161     -45.597 -10.356  -2.081  1.00 28.47           C  
ATOM   3562  CZ  TYR B 161     -45.165 -10.461  -3.389  1.00 31.31           C  
ATOM   3563  OH  TYR B 161     -45.845  -9.796  -4.387  1.00 31.01           O  
ATOM   3564  N   MET B 162     -41.916  -9.446  -0.223  1.00 27.73           N  
ATOM   3565  CA  MET B 162     -42.402  -8.091   0.011  1.00 27.67           C  
ATOM   3566  C   MET B 162     -43.176  -7.654  -1.221  1.00 28.91           C  
ATOM   3567  O   MET B 162     -42.671  -7.755  -2.342  1.00 30.34           O  
ATOM   3568  CB  MET B 162     -41.262  -7.105   0.308  1.00 32.26           C  
ATOM   3569  CG  MET B 162     -41.702  -5.637   0.292  1.00 29.44           C  
ATOM   3570  SD  MET B 162     -40.542  -4.475   1.047  1.00 40.93           S  
ATOM   3571  CE  MET B 162     -40.943  -4.679   2.785  1.00 34.72           C  
ATOM   3572  N   HIS B 163     -44.397  -7.177  -1.013  1.00 25.01           N  
ATOM   3573  CA  HIS B 163     -45.282  -6.873  -2.128  1.00 27.72           C  
ATOM   3574  C   HIS B 163     -44.889  -5.556  -2.783  1.00 30.77           C  
ATOM   3575  O   HIS B 163     -44.626  -4.565  -2.098  1.00 25.01           O  
ATOM   3576  CB  HIS B 163     -46.727  -6.825  -1.643  1.00 27.05           C  
ATOM   3577  CG  HIS B 163     -47.722  -6.582  -2.731  1.00 22.18           C  
ATOM   3578  ND1 HIS B 163     -47.741  -7.309  -3.902  1.00 27.98           N  
ATOM   3579  CD2 HIS B 163     -48.743  -5.698  -2.819  1.00 22.72           C  
ATOM   3580  CE1 HIS B 163     -48.728  -6.878  -4.668  1.00 30.20           C  
ATOM   3581  NE2 HIS B 163     -49.353  -5.903  -4.033  1.00 30.34           N  
ATOM   3582  N   HIS B 164     -44.853  -5.544  -4.112  1.00 32.65           N  
ATOM   3583  CA  HIS B 164     -44.412  -4.369  -4.847  1.00 30.03           C  
ATOM   3584  C   HIS B 164     -45.407  -3.865  -5.877  1.00 28.55           C  
ATOM   3585  O   HIS B 164     -45.478  -2.653  -6.087  1.00 34.35           O  
ATOM   3586  CB  HIS B 164     -43.071  -4.642  -5.547  1.00 32.84           C  
ATOM   3587  CG  HIS B 164     -41.887  -4.531  -4.639  1.00 30.97           C  
ATOM   3588  ND1 HIS B 164     -40.973  -3.504  -4.732  1.00 32.30           N  
ATOM   3589  CD2 HIS B 164     -41.474  -5.309  -3.611  1.00 28.37           C  
ATOM   3590  CE1 HIS B 164     -40.043  -3.659  -3.806  1.00 31.29           C  
ATOM   3591  NE2 HIS B 164     -40.325  -4.746  -3.111  1.00 30.32           N  
ATOM   3592  N   MET B 165     -46.175  -4.736  -6.526  1.00 30.28           N  
ATOM   3593  CA  MET B 165     -47.084  -4.236  -7.546  1.00 33.91           C  
ATOM   3594  C   MET B 165     -48.113  -5.286  -7.934  1.00 28.46           C  
ATOM   3595  O   MET B 165     -48.005  -6.468  -7.594  1.00 29.84           O  
ATOM   3596  CB  MET B 165     -46.322  -3.768  -8.787  1.00 35.10           C  
ATOM   3597  CG  MET B 165     -45.530  -4.843  -9.497  1.00 31.99           C  
ATOM   3598  SD  MET B 165     -44.474  -4.087 -10.743  1.00 66.37           S  
ATOM   3599  CE  MET B 165     -43.879  -2.666  -9.825  1.00 48.67           C  
ATOM   3600  N   GLU B 166     -49.113  -4.812  -8.670  1.00 29.44           N  
ATOM   3601  CA  GLU B 166     -50.175  -5.614  -9.253  1.00 32.00           C  
ATOM   3602  C   GLU B 166     -50.052  -5.577 -10.772  1.00 39.63           C  
ATOM   3603  O   GLU B 166     -49.749  -4.531 -11.356  1.00 33.27           O  
ATOM   3604  CB  GLU B 166     -51.544  -5.085  -8.809  1.00 39.45           C  
ATOM   3605  CG  GLU B 166     -52.738  -5.634  -9.563  1.00 42.59           C  
ATOM   3606  CD  GLU B 166     -54.047  -5.015  -9.103  1.00 49.55           C  
ATOM   3607  OE1 GLU B 166     -54.030  -4.216  -8.144  1.00 46.38           O  
ATOM   3608  OE2 GLU B 166     -55.095  -5.333  -9.703  1.00 54.53           O  
ATOM   3609  N   LEU B 167     -50.270  -6.716 -11.404  1.00 39.64           N  
ATOM   3610  CA  LEU B 167     -50.143  -6.840 -12.846  1.00 40.54           C  
ATOM   3611  C   LEU B 167     -51.513  -6.768 -13.506  1.00 44.43           C  
ATOM   3612  O   LEU B 167     -52.534  -7.030 -12.864  1.00 43.80           O  
ATOM   3613  CB  LEU B 167     -49.441  -8.158 -13.195  1.00 37.86           C  
ATOM   3614  CG  LEU B 167     -48.011  -8.257 -12.653  1.00 40.02           C  
ATOM   3615  CD1 LEU B 167     -47.367  -9.589 -13.005  1.00 37.86           C  
ATOM   3616  CD2 LEU B 167     -47.162  -7.097 -13.157  1.00 36.01           C  
ATOM   3617  N   PRO B 168     -51.581  -6.405 -14.793  1.00 42.93           N  
ATOM   3618  CA  PRO B 168     -52.893  -6.163 -15.421  1.00 40.31           C  
ATOM   3619  C   PRO B 168     -53.839  -7.355 -15.388  1.00 39.43           C  
ATOM   3620  O   PRO B 168     -55.040  -7.165 -15.616  1.00 38.95           O  
ATOM   3621  CB  PRO B 168     -52.530  -5.783 -16.864  1.00 38.85           C  
ATOM   3622  CG  PRO B 168     -51.157  -6.323 -17.072  1.00 38.97           C  
ATOM   3623  CD  PRO B 168     -50.479  -6.179 -15.746  1.00 43.72           C  
ATOM   3624  N   THR B 169     -53.351  -8.563 -15.112  1.00 40.13           N  
ATOM   3625  CA  THR B 169     -54.217  -9.730 -15.006  1.00 39.10           C  
ATOM   3626  C   THR B 169     -54.761  -9.946 -13.599  1.00 48.09           C  
ATOM   3627  O   THR B 169     -55.582 -10.848 -13.402  1.00 46.50           O  
ATOM   3628  CB  THR B 169     -53.473 -10.993 -15.456  1.00 45.65           C  
ATOM   3629  OG1 THR B 169     -54.280 -12.147 -15.189  1.00 52.38           O  
ATOM   3630  CG2 THR B 169     -52.149 -11.124 -14.723  1.00 45.72           C  
ATOM   3631  N   GLY B 170     -54.333  -9.149 -12.624  1.00 41.63           N  
ATOM   3632  CA  GLY B 170     -54.807  -9.280 -11.264  1.00 45.19           C  
ATOM   3633  C   GLY B 170     -53.902 -10.057 -10.333  1.00 41.86           C  
ATOM   3634  O   GLY B 170     -54.221 -10.168  -9.144  1.00 43.89           O  
ATOM   3635  N   VAL B 171     -52.794 -10.607 -10.831  1.00 37.50           N  
ATOM   3636  CA  VAL B 171     -51.832 -11.299  -9.980  1.00 36.27           C  
ATOM   3637  C   VAL B 171     -50.855 -10.262  -9.444  1.00 35.87           C  
ATOM   3638  O   VAL B 171     -50.993  -9.067  -9.728  1.00 35.77           O  
ATOM   3639  CB  VAL B 171     -51.104 -12.426 -10.736  1.00 37.57           C  
ATOM   3640  CG1 VAL B 171     -52.112 -13.366 -11.383  1.00 34.17           C  
ATOM   3641  CG2 VAL B 171     -50.149 -11.851 -11.770  1.00 40.15           C  
ATOM   3642  N   HIS B 172     -49.862 -10.699  -8.671  1.00 33.25           N  
ATOM   3643  CA  HIS B 172     -49.022  -9.767  -7.934  1.00 32.44           C  
ATOM   3644  C   HIS B 172     -47.560 -10.178  -8.014  1.00 33.34           C  
ATOM   3645  O   HIS B 172     -47.234 -11.361  -8.143  1.00 33.86           O  
ATOM   3646  CB  HIS B 172     -49.486  -9.676  -6.477  1.00 36.53           C  
ATOM   3647  CG  HIS B 172     -50.957  -9.444  -6.340  1.00 31.92           C  
ATOM   3648  ND1 HIS B 172     -51.857 -10.468  -6.139  1.00 34.45           N  
ATOM   3649  CD2 HIS B 172     -51.689  -8.308  -6.411  1.00 34.26           C  
ATOM   3650  CE1 HIS B 172     -53.079  -9.970  -6.072  1.00 36.96           C  
ATOM   3651  NE2 HIS B 172     -53.005  -8.661  -6.235  1.00 38.50           N  
ATOM   3652  N   ALA B 173     -46.681  -9.180  -7.938  1.00 30.19           N  
ATOM   3653  CA  ALA B 173     -45.247  -9.393  -8.042  1.00 30.50           C  
ATOM   3654  C   ALA B 173     -44.544  -8.651  -6.919  1.00 25.05           C  
ATOM   3655  O   ALA B 173     -45.038  -7.639  -6.418  1.00 29.09           O  
ATOM   3656  CB  ALA B 173     -44.701  -8.927  -9.401  1.00 28.36           C  
ATOM   3657  N   GLY B 174     -43.385  -9.168  -6.534  1.00 25.58           N  
ATOM   3658  CA  GLY B 174     -42.647  -8.584  -5.437  1.00 25.21           C  
ATOM   3659  C   GLY B 174     -41.244  -9.143  -5.364  1.00 29.56           C  
ATOM   3660  O   GLY B 174     -40.807  -9.902  -6.232  1.00 31.48           O  
ATOM   3661  N   THR B 175     -40.546  -8.761  -4.302  1.00 29.03           N  
ATOM   3662  CA  THR B 175     -39.129  -9.042  -4.144  1.00 29.25           C  
ATOM   3663  C   THR B 175     -38.892  -9.906  -2.914  1.00 33.12           C  
ATOM   3664  O   THR B 175     -39.785 -10.121  -2.092  1.00 33.56           O  
ATOM   3665  CB  THR B 175     -38.328  -7.738  -4.018  1.00 33.33           C  
ATOM   3666  OG1 THR B 175     -38.653  -7.095  -2.776  1.00 31.87           O  
ATOM   3667  CG2 THR B 175     -38.665  -6.806  -5.162  1.00 27.52           C  
ATOM   3668  N   ASP B 176     -37.666 -10.414  -2.806  1.00 32.09           N  
ATOM   3669  CA  ASP B 176     -37.177 -10.911  -1.534  1.00 31.29           C  
ATOM   3670  C   ASP B 176     -36.777  -9.718  -0.670  1.00 37.90           C  
ATOM   3671  O   ASP B 176     -36.800  -8.564  -1.110  1.00 35.89           O  
ATOM   3672  CB  ASP B 176     -36.027 -11.902  -1.741  1.00 32.49           C  
ATOM   3673  CG  ASP B 176     -34.818 -11.297  -2.462  1.00 38.76           C  
ATOM   3674  OD1 ASP B 176     -34.629 -10.065  -2.446  1.00 38.05           O  
ATOM   3675  OD2 ASP B 176     -34.041 -12.076  -3.057  1.00 37.24           O  
ATOM   3676  N   LEU B 177     -36.404  -9.982   0.578  1.00 36.27           N  
ATOM   3677  CA  LEU B 177     -36.092  -8.865   1.461  1.00 35.52           C  
ATOM   3678  C   LEU B 177     -34.746  -8.219   1.161  1.00 34.59           C  
ATOM   3679  O   LEU B 177     -34.439  -7.177   1.754  1.00 32.76           O  
ATOM   3680  CB  LEU B 177     -36.184  -9.326   2.921  1.00 32.09           C  
ATOM   3681  CG  LEU B 177     -37.513  -8.986   3.605  1.00 32.49           C  
ATOM   3682  CD1 LEU B 177     -37.599  -7.492   3.830  1.00 28.15           C  
ATOM   3683  CD2 LEU B 177     -38.740  -9.458   2.824  1.00 35.38           C  
ATOM   3684  N   GLU B 178     -33.951  -8.805   0.269  1.00 42.54           N  
ATOM   3685  CA  GLU B 178     -32.776  -8.127  -0.261  1.00 35.55           C  
ATOM   3686  C   GLU B 178     -33.100  -7.232  -1.450  1.00 35.05           C  
ATOM   3687  O   GLU B 178     -32.213  -6.518  -1.934  1.00 37.65           O  
ATOM   3688  CB  GLU B 178     -31.706  -9.149  -0.660  1.00 42.14           C  
ATOM   3689  CG  GLU B 178     -30.722  -9.470   0.451  1.00 49.94           C  
ATOM   3690  CD  GLU B 178     -30.082 -10.837   0.298  1.00 56.88           C  
ATOM   3691  OE1 GLU B 178     -30.821 -11.822   0.095  1.00 58.26           O  
ATOM   3692  OE2 GLU B 178     -28.840 -10.925   0.384  1.00 61.97           O  
ATOM   3693  N   GLY B 179     -34.339  -7.255  -1.931  1.00 35.28           N  
ATOM   3694  CA  GLY B 179     -34.771  -6.357  -2.979  1.00 37.86           C  
ATOM   3695  C   GLY B 179     -34.768  -6.928  -4.376  1.00 33.02           C  
ATOM   3696  O   GLY B 179     -35.107  -6.203  -5.322  1.00 30.52           O  
ATOM   3697  N   ASN B 180     -34.399  -8.192  -4.543  1.00 32.73           N  
ATOM   3698  CA  ASN B 180     -34.344  -8.807  -5.861  1.00 35.69           C  
ATOM   3699  C   ASN B 180     -35.703  -9.414  -6.183  1.00 32.53           C  
ATOM   3700  O   ASN B 180     -36.187 -10.289  -5.457  1.00 33.69           O  
ATOM   3701  CB  ASN B 180     -33.236  -9.856  -5.918  1.00 37.41           C  
ATOM   3702  CG  ASN B 180     -31.861  -9.232  -6.043  1.00 36.18           C  
ATOM   3703  OD1 ASN B 180     -31.703  -8.178  -6.658  1.00 42.63           O  
ATOM   3704  ND2 ASN B 180     -30.858  -9.877  -5.457  1.00 39.62           N  
ATOM   3705  N   PHE B 181     -36.317  -8.934  -7.264  1.00 30.84           N  
ATOM   3706  CA  PHE B 181     -37.646  -9.381  -7.655  1.00 32.74           C  
ATOM   3707  C   PHE B 181     -37.678 -10.891  -7.845  1.00 36.10           C  
ATOM   3708  O   PHE B 181     -36.664 -11.524  -8.153  1.00 37.68           O  
ATOM   3709  CB  PHE B 181     -38.074  -8.697  -8.959  1.00 32.86           C  
ATOM   3710  CG  PHE B 181     -38.969  -7.506  -8.765  1.00 30.01           C  
ATOM   3711  CD1 PHE B 181     -38.435  -6.246  -8.553  1.00 30.28           C  
ATOM   3712  CD2 PHE B 181     -40.346  -7.645  -8.823  1.00 31.77           C  
ATOM   3713  CE1 PHE B 181     -39.260  -5.149  -8.382  1.00 32.77           C  
ATOM   3714  CE2 PHE B 181     -41.174  -6.553  -8.655  1.00 28.80           C  
ATOM   3715  CZ  PHE B 181     -40.631  -5.304  -8.434  1.00 31.37           C  
ATOM   3716  N   TYR B 182     -38.858 -11.470  -7.653  1.00 32.45           N  
ATOM   3717  CA  TYR B 182     -39.133 -12.812  -8.137  1.00 31.40           C  
ATOM   3718  C   TYR B 182     -39.613 -12.705  -9.575  1.00 36.04           C  
ATOM   3719  O   TYR B 182     -40.616 -12.041  -9.853  1.00 34.04           O  
ATOM   3720  CB  TYR B 182     -40.180 -13.516  -7.274  1.00 30.06           C  
ATOM   3721  CG  TYR B 182     -39.690 -13.865  -5.891  1.00 33.67           C  
ATOM   3722  CD1 TYR B 182     -38.706 -14.826  -5.708  1.00 34.66           C  
ATOM   3723  CD2 TYR B 182     -40.215 -13.241  -4.768  1.00 33.58           C  
ATOM   3724  CE1 TYR B 182     -38.254 -15.152  -4.446  1.00 31.24           C  
ATOM   3725  CE2 TYR B 182     -39.773 -13.560  -3.503  1.00 30.46           C  
ATOM   3726  CZ  TYR B 182     -38.793 -14.514  -3.347  1.00 33.95           C  
ATOM   3727  OH  TYR B 182     -38.358 -14.824  -2.080  1.00 31.52           O  
ATOM   3728  N   GLY B 183     -38.876 -13.327 -10.490  1.00 35.70           N  
ATOM   3729  CA  GLY B 183     -39.261 -13.350 -11.880  1.00 34.77           C  
ATOM   3730  C   GLY B 183     -38.793 -12.137 -12.654  1.00 36.86           C  
ATOM   3731  O   GLY B 183     -38.067 -11.281 -12.137  1.00 31.22           O  
ATOM   3732  N   PRO B 184     -39.215 -12.030 -13.914  1.00 40.93           N  
ATOM   3733  CA  PRO B 184     -38.694 -10.963 -14.781  1.00 38.71           C  
ATOM   3734  C   PRO B 184     -39.305  -9.590 -14.567  1.00 39.92           C  
ATOM   3735  O   PRO B 184     -39.187  -8.731 -15.435  1.00 44.04           O  
ATOM   3736  CB  PRO B 184     -39.010 -11.493 -16.181  1.00 34.43           C  
ATOM   3737  CG  PRO B 184     -40.249 -12.262 -15.998  1.00 36.46           C  
ATOM   3738  CD  PRO B 184     -40.161 -12.906 -14.628  1.00 33.72           C  
ATOM   3739  N   PHE B 185     -39.944  -9.358 -13.433  1.00 44.10           N  
ATOM   3740  CA  PHE B 185     -40.686  -8.123 -13.218  1.00 40.65           C  
ATOM   3741  C   PHE B 185     -39.793  -6.990 -12.710  1.00 31.67           C  
ATOM   3742  O   PHE B 185     -38.677  -7.211 -12.239  1.00 31.19           O  
ATOM   3743  CB  PHE B 185     -41.848  -8.400 -12.271  1.00 34.96           C  
ATOM   3744  CG  PHE B 185     -42.641  -9.608 -12.669  1.00 35.67           C  
ATOM   3745  CD1 PHE B 185     -43.426  -9.582 -13.809  1.00 42.05           C  
ATOM   3746  CD2 PHE B 185     -42.570 -10.779 -11.932  1.00 30.38           C  
ATOM   3747  CE1 PHE B 185     -44.150 -10.691 -14.193  1.00 40.16           C  
ATOM   3748  CE2 PHE B 185     -43.294 -11.889 -12.312  1.00 40.68           C  
ATOM   3749  CZ  PHE B 185     -44.080 -11.842 -13.443  1.00 43.63           C  
ATOM   3750  N   VAL B 186     -40.311  -5.757 -12.801  1.00 30.01           N  
ATOM   3751  CA  VAL B 186     -39.499  -4.568 -12.583  1.00 36.07           C  
ATOM   3752  C   VAL B 186     -40.294  -3.414 -11.972  1.00 42.47           C  
ATOM   3753  O   VAL B 186     -41.524  -3.338 -12.058  1.00 36.89           O  
ATOM   3754  CB  VAL B 186     -38.827  -4.100 -13.893  1.00 41.42           C  
ATOM   3755  CG1 VAL B 186     -39.608  -2.958 -14.533  1.00 39.48           C  
ATOM   3756  CG2 VAL B 186     -37.397  -3.708 -13.616  1.00 47.80           C  
ATOM   3757  N   ASP B 187     -39.534  -2.478 -11.397  1.00 49.13           N  
ATOM   3758  CA  ASP B 187     -39.966  -1.374 -10.541  1.00 37.09           C  
ATOM   3759  C   ASP B 187     -40.709  -0.271 -11.293  1.00 36.74           C  
ATOM   3760  O   ASP B 187     -40.813   0.856 -10.796  1.00 37.80           O  
ATOM   3761  CB  ASP B 187     -38.722  -0.779  -9.861  1.00 38.77           C  
ATOM   3762  CG  ASP B 187     -38.858  -0.646  -8.358  1.00 36.87           C  
ATOM   3763  OD1 ASP B 187     -39.991  -0.667  -7.839  1.00 46.23           O  
ATOM   3764  OD2 ASP B 187     -37.807  -0.495  -7.706  1.00 38.88           O  
ATOM   3765  N   ARG B 188     -41.200  -0.561 -12.494  1.00 40.02           N  
ATOM   3766  CA  ARG B 188     -41.849   0.450 -13.308  1.00 38.56           C  
ATOM   3767  C   ARG B 188     -43.265   0.007 -13.606  1.00 32.30           C  
ATOM   3768  O   ARG B 188     -43.567  -1.180 -13.615  1.00 40.04           O  
ATOM   3769  CB  ARG B 188     -41.076   0.699 -14.628  1.00 36.32           C  
ATOM   3770  CG  ARG B 188     -39.587   0.953 -14.448  1.00 31.37           C  
ATOM   3771  CD  ARG B 188     -38.754   0.482 -15.647  1.00 42.60           C  
ATOM   3772  NE  ARG B 188     -39.331   0.928 -16.905  1.00 37.24           N  
ATOM   3773  CZ  ARG B 188     -38.969   0.465 -18.099  1.00 38.87           C  
ATOM   3774  NH1 ARG B 188     -38.022  -0.464 -18.202  1.00 31.63           N  
ATOM   3775  NH2 ARG B 188     -39.560   0.930 -19.194  1.00 36.50           N  
ATOM   3776  N   GLN B 189     -44.133   0.987 -13.824  1.00 37.63           N  
ATOM   3777  CA  GLN B 189     -45.508   0.762 -14.263  1.00 42.11           C  
ATOM   3778  C   GLN B 189     -45.615   0.744 -15.780  1.00 42.16           C  
ATOM   3779  O   GLN B 189     -46.615   1.205 -16.345  1.00 43.87           O  
ATOM   3780  CB  GLN B 189     -46.447   1.813 -13.668  1.00 49.99           C  
ATOM   3781  CG  GLN B 189     -47.077   1.436 -12.343  1.00 50.73           C  
ATOM   3782  CD  GLN B 189     -48.201   0.419 -12.478  1.00 60.15           C  
ATOM   3783  OE1 GLN B 189     -49.378   0.779 -12.513  1.00 71.07           O  
ATOM   3784  NE2 GLN B 189     -47.843  -0.861 -12.536  1.00 60.40           N  
ATOM   3785  N   THR B 190     -44.574   0.269 -16.457  1.00 44.37           N  
ATOM   3786  CA  THR B 190     -44.673  -0.038 -17.871  1.00 44.03           C  
ATOM   3787  C   THR B 190     -45.323  -1.405 -18.017  1.00 48.57           C  
ATOM   3788  O   THR B 190     -45.283  -2.227 -17.102  1.00 45.78           O  
ATOM   3789  CB  THR B 190     -43.297  -0.008 -18.553  1.00 44.83           C  
ATOM   3790  OG1 THR B 190     -43.463  -0.053 -19.983  1.00 47.11           O  
ATOM   3791  CG2 THR B 190     -42.420  -1.180 -18.111  1.00 43.20           C  
ATOM   3792  N   ALA B 191     -45.959  -1.627 -19.161  1.00 52.64           N  
ATOM   3793  CA  ALA B 191     -46.720  -2.854 -19.379  1.00 51.56           C  
ATOM   3794  C   ALA B 191     -45.833  -4.088 -19.248  1.00 48.72           C  
ATOM   3795  O   ALA B 191     -44.898  -4.280 -20.029  1.00 49.67           O  
ATOM   3796  CB  ALA B 191     -47.379  -2.818 -20.756  1.00 50.58           C  
ATOM   3797  N   GLN B 192     -46.142  -4.929 -18.264  1.00 49.63           N  
ATOM   3798  CA  GLN B 192     -45.477  -6.209 -18.072  1.00 48.29           C  
ATOM   3799  C   GLN B 192     -46.518  -7.310 -17.965  1.00 44.95           C  
ATOM   3800  O   GLN B 192     -47.594  -7.108 -17.400  1.00 45.85           O  
ATOM   3801  CB  GLN B 192     -44.609  -6.233 -16.802  1.00 50.16           C  
ATOM   3802  CG  GLN B 192     -43.748  -5.009 -16.581  1.00 45.34           C  
ATOM   3803  CD  GLN B 192     -43.260  -4.910 -15.144  1.00 43.24           C  
ATOM   3804  OE1 GLN B 192     -42.326  -5.604 -14.743  1.00 38.13           O  
ATOM   3805  NE2 GLN B 192     -43.902  -4.050 -14.358  1.00 41.25           N  
ATOM   3806  N   ALA B 193     -46.187  -8.473 -18.526  1.00 48.51           N  
ATOM   3807  CA  ALA B 193     -46.985  -9.681 -18.379  1.00 45.23           C  
ATOM   3808  C   ALA B 193     -46.088 -10.810 -17.902  1.00 43.09           C  
ATOM   3809  O   ALA B 193     -44.899 -10.851 -18.219  1.00 44.33           O  
ATOM   3810  CB  ALA B 193     -47.680 -10.095 -19.683  1.00 42.91           C  
ATOM   3811  N   ALA B 194     -46.671 -11.723 -17.134  1.00 45.73           N  
ATOM   3812  CA  ALA B 194     -45.976 -12.907 -16.651  1.00 47.60           C  
ATOM   3813  C   ALA B 194     -46.093 -14.035 -17.661  1.00 49.11           C  
ATOM   3814  O   ALA B 194     -47.003 -14.063 -18.482  1.00 45.96           O  
ATOM   3815  CB  ALA B 194     -46.544 -13.358 -15.306  1.00 42.04           C  
ATOM   3816  N   GLY B 195     -45.181 -14.992 -17.565  1.00 44.85           N  
ATOM   3817  CA  GLY B 195     -45.214 -16.137 -18.445  1.00 48.25           C  
ATOM   3818  C   GLY B 195     -46.428 -17.036 -18.202  1.00 45.35           C  
ATOM   3819  O   GLY B 195     -47.257 -16.824 -17.318  1.00 47.47           O  
ATOM   3820  N   THR B 196     -46.519 -18.075 -19.022  1.00 46.43           N  
ATOM   3821  CA  THR B 196     -47.574 -19.070 -18.865  1.00 49.00           C  
ATOM   3822  C   THR B 196     -47.479 -19.721 -17.493  1.00 45.12           C  
ATOM   3823  O   THR B 196     -46.464 -20.332 -17.156  1.00 52.49           O  
ATOM   3824  CB  THR B 196     -47.475 -20.136 -19.963  1.00 47.67           C  
ATOM   3825  OG1 THR B 196     -46.445 -21.070 -19.624  1.00 51.12           O  
ATOM   3826  CG2 THR B 196     -47.150 -19.485 -21.291  1.00 47.22           C  
ATOM   3827  N   ASP B 197     -48.534 -19.583 -16.699  1.00 36.63           N  
ATOM   3828  CA  ASP B 197     -48.625 -20.302 -15.437  1.00 42.76           C  
ATOM   3829  C   ASP B 197     -48.790 -21.794 -15.697  1.00 41.63           C  
ATOM   3830  O   ASP B 197     -49.396 -22.211 -16.688  1.00 45.17           O  
ATOM   3831  CB  ASP B 197     -49.803 -19.787 -14.602  1.00 38.53           C  
ATOM   3832  CG  ASP B 197     -49.584 -19.959 -13.113  1.00 45.35           C  
ATOM   3833  OD1 ASP B 197     -48.440 -20.262 -12.693  1.00 42.79           O  
ATOM   3834  OD2 ASP B 197     -50.560 -19.786 -12.353  1.00 38.20           O  
ATOM   3835  N   THR B 198     -48.231 -22.601 -14.801  1.00 38.91           N  
ATOM   3836  CA  THR B 198     -48.403 -24.045 -14.844  1.00 35.85           C  
ATOM   3837  C   THR B 198     -48.796 -24.541 -13.459  1.00 36.25           C  
ATOM   3838  O   THR B 198     -48.618 -23.851 -12.453  1.00 29.65           O  
ATOM   3839  CB  THR B 198     -47.132 -24.765 -15.314  1.00 36.45           C  
ATOM   3840  OG1 THR B 198     -46.083 -24.552 -14.362  1.00 34.08           O  
ATOM   3841  CG2 THR B 198     -46.685 -24.238 -16.671  1.00 40.11           C  
ATOM   3842  N   THR B 199     -49.340 -25.753 -13.417  1.00 30.72           N  
ATOM   3843  CA  THR B 199     -49.755 -26.343 -12.154  1.00 29.00           C  
ATOM   3844  C   THR B 199     -48.569 -27.006 -11.465  1.00 28.40           C  
ATOM   3845  O   THR B 199     -47.723 -27.630 -12.111  1.00 32.47           O  
ATOM   3846  CB  THR B 199     -50.877 -27.353 -12.386  1.00 31.77           C  
ATOM   3847  OG1 THR B 199     -51.988 -26.688 -13.002  1.00 29.11           O  
ATOM   3848  CG2 THR B 199     -51.330 -27.972 -11.070  1.00 35.40           C  
ATOM   3849  N   ILE B 200     -48.515 -26.860 -10.142  1.00 29.79           N  
ATOM   3850  CA  ILE B 200     -47.385 -27.331  -9.340  1.00 29.41           C  
ATOM   3851  C   ILE B 200     -47.652 -28.802  -9.030  1.00 33.60           C  
ATOM   3852  O   ILE B 200     -48.368 -29.146  -8.087  1.00 29.70           O  
ATOM   3853  CB  ILE B 200     -47.199 -26.487  -8.085  1.00 31.24           C  
ATOM   3854  CG1 ILE B 200     -47.141 -25.009  -8.475  1.00 31.64           C  
ATOM   3855  CG2 ILE B 200     -45.938 -26.895  -7.352  1.00 32.39           C  
ATOM   3856  CD1 ILE B 200     -47.585 -24.069  -7.390  1.00 32.16           C  
ATOM   3857  N   THR B 201     -47.040 -29.680  -9.832  1.00 31.23           N  
ATOM   3858  CA  THR B 201     -47.366 -31.104  -9.791  1.00 25.35           C  
ATOM   3859  C   THR B 201     -47.061 -31.715  -8.427  1.00 26.51           C  
ATOM   3860  O   THR B 201     -47.890 -32.434  -7.857  1.00 32.80           O  
ATOM   3861  CB  THR B 201     -46.599 -31.847 -10.890  1.00 32.41           C  
ATOM   3862  OG1 THR B 201     -46.885 -31.256 -12.163  1.00 29.89           O  
ATOM   3863  CG2 THR B 201     -46.993 -33.312 -10.923  1.00 26.57           C  
ATOM   3864  N   VAL B 202     -45.871 -31.435  -7.887  1.00 24.06           N  
ATOM   3865  CA  VAL B 202     -45.455 -32.048  -6.628  1.00 26.65           C  
ATOM   3866  C   VAL B 202     -46.392 -31.651  -5.493  1.00 34.85           C  
ATOM   3867  O   VAL B 202     -46.613 -32.430  -4.557  1.00 34.11           O  
ATOM   3868  CB  VAL B 202     -43.985 -31.681  -6.325  1.00 30.68           C  
ATOM   3869  CG1 VAL B 202     -43.792 -30.169  -6.321  1.00 33.30           C  
ATOM   3870  CG2 VAL B 202     -43.522 -32.305  -5.012  1.00 30.09           C  
ATOM   3871  N   ASN B 203     -46.982 -30.455  -5.568  1.00 31.65           N  
ATOM   3872  CA  ASN B 203     -47.945 -30.041  -4.554  1.00 31.39           C  
ATOM   3873  C   ASN B 203     -49.270 -30.780  -4.694  1.00 30.66           C  
ATOM   3874  O   ASN B 203     -49.934 -31.050  -3.686  1.00 31.04           O  
ATOM   3875  CB  ASN B 203     -48.162 -28.531  -4.630  1.00 27.76           C  
ATOM   3876  CG  ASN B 203     -46.986 -27.750  -4.084  1.00 29.85           C  
ATOM   3877  OD1 ASN B 203     -46.022 -28.332  -3.590  1.00 33.03           O  
ATOM   3878  ND2 ASN B 203     -47.058 -26.427  -4.169  1.00 25.30           N  
ATOM   3879  N   VAL B 204     -49.669 -31.117  -5.924  1.00 30.04           N  
ATOM   3880  CA  VAL B 204     -50.923 -31.838  -6.124  1.00 33.08           C  
ATOM   3881  C   VAL B 204     -50.809 -33.262  -5.594  1.00 31.79           C  
ATOM   3882  O   VAL B 204     -51.747 -33.787  -4.982  1.00 33.12           O  
ATOM   3883  CB  VAL B 204     -51.322 -31.820  -7.612  1.00 33.47           C  
ATOM   3884  CG1 VAL B 204     -52.714 -32.403  -7.794  1.00 27.88           C  
ATOM   3885  CG2 VAL B 204     -51.274 -30.414  -8.158  1.00 29.46           C  
ATOM   3886  N   LEU B 205     -49.663 -33.908  -5.822  1.00 31.85           N  
ATOM   3887  CA  LEU B 205     -49.443 -35.248  -5.286  1.00 35.84           C  
ATOM   3888  C   LEU B 205     -49.418 -35.232  -3.764  1.00 30.71           C  
ATOM   3889  O   LEU B 205     -50.031 -36.087  -3.115  1.00 30.09           O  
ATOM   3890  CB  LEU B 205     -48.138 -35.822  -5.839  1.00 28.73           C  
ATOM   3891  CG  LEU B 205     -48.093 -36.068  -7.348  1.00 29.85           C  
ATOM   3892  CD1 LEU B 205     -46.658 -36.219  -7.840  1.00 25.22           C  
ATOM   3893  CD2 LEU B 205     -48.910 -37.301  -7.692  1.00 29.28           C  
ATOM   3894  N   ALA B 206     -48.705 -34.267  -3.178  1.00 27.92           N  
ATOM   3895  CA  ALA B 206     -48.716 -34.102  -1.728  1.00 32.64           C  
ATOM   3896  C   ALA B 206     -50.135 -33.926  -1.208  1.00 33.26           C  
ATOM   3897  O   ALA B 206     -50.474 -34.413  -0.123  1.00 31.94           O  
ATOM   3898  CB  ALA B 206     -47.852 -32.904  -1.333  1.00 32.57           C  
ATOM   3899  N   TRP B 207     -50.979 -33.237  -1.977  1.00 31.36           N  
ATOM   3900  CA  TRP B 207     -52.353 -32.998  -1.555  1.00 23.41           C  
ATOM   3901  C   TRP B 207     -53.183 -34.272  -1.648  1.00 29.34           C  
ATOM   3902  O   TRP B 207     -54.020 -34.540  -0.776  1.00 27.89           O  
ATOM   3903  CB  TRP B 207     -52.946 -31.869  -2.401  1.00 29.18           C  
ATOM   3904  CG  TRP B 207     -54.374 -31.501  -2.124  1.00 28.79           C  
ATOM   3905  CD1 TRP B 207     -54.871 -30.870  -1.017  1.00 28.79           C  
ATOM   3906  CD2 TRP B 207     -55.480 -31.693  -3.005  1.00 30.26           C  
ATOM   3907  NE1 TRP B 207     -56.227 -30.683  -1.150  1.00 25.16           N  
ATOM   3908  CE2 TRP B 207     -56.624 -31.181  -2.364  1.00 29.24           C  
ATOM   3909  CE3 TRP B 207     -55.616 -32.263  -4.273  1.00 32.07           C  
ATOM   3910  CZ2 TRP B 207     -57.883 -31.219  -2.950  1.00 34.70           C  
ATOM   3911  CZ3 TRP B 207     -56.864 -32.303  -4.850  1.00 31.89           C  
ATOM   3912  CH2 TRP B 207     -57.983 -31.786  -4.190  1.00 28.80           C  
ATOM   3913  N   LEU B 208     -52.947 -35.082  -2.685  1.00 28.11           N  
ATOM   3914  CA  LEU B 208     -53.594 -36.388  -2.776  1.00 30.95           C  
ATOM   3915  C   LEU B 208     -53.198 -37.285  -1.610  1.00 28.01           C  
ATOM   3916  O   LEU B 208     -54.015 -38.077  -1.125  1.00 30.10           O  
ATOM   3917  CB  LEU B 208     -53.240 -37.057  -4.106  1.00 25.62           C  
ATOM   3918  CG  LEU B 208     -53.797 -36.400  -5.369  1.00 30.07           C  
ATOM   3919  CD1 LEU B 208     -53.304 -37.122  -6.612  1.00 31.25           C  
ATOM   3920  CD2 LEU B 208     -55.316 -36.374  -5.332  1.00 25.74           C  
ATOM   3921  N   TYR B 209     -51.945 -37.191  -1.158  1.00 25.34           N  
ATOM   3922  CA  TYR B 209     -51.526 -37.949   0.017  1.00 30.42           C  
ATOM   3923  C   TYR B 209     -52.274 -37.480   1.256  1.00 35.06           C  
ATOM   3924  O   TYR B 209     -52.701 -38.293   2.085  1.00 35.52           O  
ATOM   3925  CB  TYR B 209     -50.015 -37.821   0.219  1.00 27.46           C  
ATOM   3926  CG  TYR B 209     -49.210 -38.772  -0.634  1.00 31.61           C  
ATOM   3927  CD1 TYR B 209     -49.291 -40.142  -0.436  1.00 30.45           C  
ATOM   3928  CD2 TYR B 209     -48.370 -38.303  -1.634  1.00 37.22           C  
ATOM   3929  CE1 TYR B 209     -48.564 -41.023  -1.211  1.00 33.42           C  
ATOM   3930  CE2 TYR B 209     -47.634 -39.176  -2.417  1.00 32.13           C  
ATOM   3931  CZ  TYR B 209     -47.737 -40.537  -2.199  1.00 32.29           C  
ATOM   3932  OH  TYR B 209     -47.013 -41.417  -2.968  1.00 35.82           O  
ATOM   3933  N   ALA B 210     -52.439 -36.162   1.396  1.00 30.72           N  
ATOM   3934  CA  ALA B 210     -53.220 -35.612   2.497  1.00 31.76           C  
ATOM   3935  C   ALA B 210     -54.646 -36.145   2.489  1.00 34.46           C  
ATOM   3936  O   ALA B 210     -55.241 -36.351   3.553  1.00 34.81           O  
ATOM   3937  CB  ALA B 210     -53.223 -34.086   2.420  1.00 28.38           C  
ATOM   3938  N   ALA B 211     -55.207 -36.372   1.299  1.00 31.53           N  
ATOM   3939  CA  ALA B 211     -56.534 -36.964   1.184  1.00 32.37           C  
ATOM   3940  C   ALA B 211     -56.539 -38.432   1.584  1.00 35.44           C  
ATOM   3941  O   ALA B 211     -57.535 -38.917   2.132  1.00 37.35           O  
ATOM   3942  CB  ALA B 211     -57.051 -36.814  -0.245  1.00 29.25           C  
ATOM   3943  N   VAL B 212     -55.452 -39.154   1.308  1.00 33.79           N  
ATOM   3944  CA  VAL B 212     -55.354 -40.542   1.746  1.00 38.75           C  
ATOM   3945  C   VAL B 212     -55.191 -40.605   3.259  1.00 37.36           C  
ATOM   3946  O   VAL B 212     -55.860 -41.391   3.939  1.00 34.26           O  
ATOM   3947  CB  VAL B 212     -54.201 -41.258   1.020  1.00 35.39           C  
ATOM   3948  CG1 VAL B 212     -53.950 -42.625   1.641  1.00 35.77           C  
ATOM   3949  CG2 VAL B 212     -54.509 -41.394  -0.466  1.00 30.91           C  
ATOM   3950  N   ILE B 213     -54.304 -39.765   3.804  1.00 37.48           N  
ATOM   3951  CA  ILE B 213     -54.100 -39.698   5.250  1.00 38.32           C  
ATOM   3952  C   ILE B 213     -55.427 -39.489   5.970  1.00 35.86           C  
ATOM   3953  O   ILE B 213     -55.690 -40.100   7.013  1.00 39.94           O  
ATOM   3954  CB  ILE B 213     -53.089 -38.585   5.590  1.00 35.62           C  
ATOM   3955  CG1 ILE B 213     -51.698 -38.942   5.054  1.00 36.48           C  
ATOM   3956  CG2 ILE B 213     -53.052 -38.327   7.089  1.00 40.42           C  
ATOM   3957  CD1 ILE B 213     -50.687 -37.818   5.163  1.00 32.68           C  
ATOM   3958  N   ASN B 214     -56.289 -38.638   5.416  1.00 34.11           N  
ATOM   3959  CA  ASN B 214     -57.583 -38.352   6.022  1.00 35.52           C  
ATOM   3960  C   ASN B 214     -58.631 -39.420   5.732  1.00 32.87           C  
ATOM   3961  O   ASN B 214     -59.780 -39.264   6.160  1.00 38.16           O  
ATOM   3962  CB  ASN B 214     -58.087 -36.982   5.562  1.00 31.27           C  
ATOM   3963  CG  ASN B 214     -57.403 -35.838   6.289  1.00 38.02           C  
ATOM   3964  OD1 ASN B 214     -56.195 -35.870   6.529  1.00 36.68           O  
ATOM   3965  ND2 ASN B 214     -58.179 -34.827   6.659  1.00 38.79           N  
ATOM   3966  N   GLY B 215     -58.276 -40.484   5.017  1.00 32.20           N  
ATOM   3967  CA  GLY B 215     -59.104 -41.670   4.935  1.00 36.26           C  
ATOM   3968  C   GLY B 215     -59.867 -41.899   3.643  1.00 41.70           C  
ATOM   3969  O   GLY B 215     -60.771 -42.742   3.629  1.00 42.41           O  
ATOM   3970  N   ASP B 216     -59.536 -41.203   2.559  1.00 36.44           N  
ATOM   3971  CA  ASP B 216     -60.248 -41.339   1.294  1.00 43.97           C  
ATOM   3972  C   ASP B 216     -59.301 -41.859   0.219  1.00 35.35           C  
ATOM   3973  O   ASP B 216     -58.204 -41.318   0.039  1.00 28.49           O  
ATOM   3974  CB  ASP B 216     -60.858 -40.003   0.869  1.00 43.44           C  
ATOM   3975  CG  ASP B 216     -62.139 -39.684   1.617  1.00 51.49           C  
ATOM   3976  OD1 ASP B 216     -63.123 -40.438   1.468  1.00 46.54           O  
ATOM   3977  OD2 ASP B 216     -62.161 -38.682   2.363  1.00 39.95           O  
ATOM   3978  N   ARG B 217     -59.736 -42.904  -0.496  1.00 36.80           N  
ATOM   3979  CA  ARG B 217     -58.905 -43.585  -1.483  1.00 31.74           C  
ATOM   3980  C   ARG B 217     -59.629 -43.843  -2.797  1.00 29.19           C  
ATOM   3981  O   ARG B 217     -59.110 -44.594  -3.632  1.00 26.21           O  
ATOM   3982  CB  ARG B 217     -58.402 -44.928  -0.941  1.00 31.00           C  
ATOM   3983  CG  ARG B 217     -57.626 -44.877   0.356  1.00 35.24           C  
ATOM   3984  CD  ARG B 217     -57.433 -46.286   0.897  1.00 34.10           C  
ATOM   3985  NE  ARG B 217     -56.884 -47.193  -0.108  1.00 31.06           N  
ATOM   3986  CZ  ARG B 217     -55.621 -47.607  -0.129  1.00 35.16           C  
ATOM   3987  NH1 ARG B 217     -54.777 -47.199   0.807  1.00 34.99           N  
ATOM   3988  NH2 ARG B 217     -55.202 -48.432  -1.080  1.00 29.08           N  
ATOM   3989  N   TRP B 218     -60.813 -43.261  -3.003  1.00 23.47           N  
ATOM   3990  CA  TRP B 218     -61.620 -43.619  -4.165  1.00 32.61           C  
ATOM   3991  C   TRP B 218     -60.922 -43.317  -5.485  1.00 30.08           C  
ATOM   3992  O   TRP B 218     -61.310 -43.876  -6.516  1.00 31.00           O  
ATOM   3993  CB  TRP B 218     -62.972 -42.901  -4.115  1.00 26.16           C  
ATOM   3994  CG  TRP B 218     -62.892 -41.402  -4.127  1.00 31.91           C  
ATOM   3995  CD1 TRP B 218     -62.985 -40.567  -3.051  1.00 30.56           C  
ATOM   3996  CD2 TRP B 218     -62.715 -40.558  -5.274  1.00 30.84           C  
ATOM   3997  NE1 TRP B 218     -62.873 -39.259  -3.456  1.00 35.15           N  
ATOM   3998  CE2 TRP B 218     -62.706 -39.227  -4.815  1.00 34.75           C  
ATOM   3999  CE3 TRP B 218     -62.563 -40.800  -6.642  1.00 34.40           C  
ATOM   4000  CZ2 TRP B 218     -62.551 -38.143  -5.675  1.00 35.25           C  
ATOM   4001  CZ3 TRP B 218     -62.403 -39.723  -7.493  1.00 40.71           C  
ATOM   4002  CH2 TRP B 218     -62.399 -38.412  -7.008  1.00 34.66           C  
ATOM   4003  N   PHE B 219     -59.901 -42.462  -5.481  1.00 29.45           N  
ATOM   4004  CA  PHE B 219     -59.262 -42.020  -6.714  1.00 30.12           C  
ATOM   4005  C   PHE B 219     -58.043 -42.849  -7.100  1.00 32.37           C  
ATOM   4006  O   PHE B 219     -57.507 -42.654  -8.196  1.00 29.71           O  
ATOM   4007  CB  PHE B 219     -58.861 -40.542  -6.598  1.00 25.28           C  
ATOM   4008  CG  PHE B 219     -58.131 -40.212  -5.326  1.00 27.39           C  
ATOM   4009  CD1 PHE B 219     -56.765 -40.409  -5.225  1.00 21.75           C  
ATOM   4010  CD2 PHE B 219     -58.813 -39.706  -4.229  1.00 27.53           C  
ATOM   4011  CE1 PHE B 219     -56.091 -40.111  -4.054  1.00 32.47           C  
ATOM   4012  CE2 PHE B 219     -58.145 -39.404  -3.055  1.00 27.14           C  
ATOM   4013  CZ  PHE B 219     -56.781 -39.607  -2.968  1.00 34.06           C  
ATOM   4014  N   LEU B 220     -57.590 -43.758  -6.240  1.00 25.99           N  
ATOM   4015  CA  LEU B 220     -56.460 -44.607  -6.582  1.00 30.44           C  
ATOM   4016  C   LEU B 220     -56.856 -45.595  -7.676  1.00 27.35           C  
ATOM   4017  O   LEU B 220     -58.032 -45.763  -8.005  1.00 28.35           O  
ATOM   4018  CB  LEU B 220     -55.960 -45.364  -5.352  1.00 29.47           C  
ATOM   4019  CG  LEU B 220     -55.585 -44.551  -4.113  1.00 26.66           C  
ATOM   4020  CD1 LEU B 220     -54.875 -45.436  -3.103  1.00 28.65           C  
ATOM   4021  CD2 LEU B 220     -54.723 -43.360  -4.490  1.00 29.17           C  
ATOM   4022  N   ASN B 221     -55.853 -46.257  -8.248  1.00 27.00           N  
ATOM   4023  CA  ASN B 221     -56.112 -47.344  -9.181  1.00 26.34           C  
ATOM   4024  C   ASN B 221     -54.974 -48.353  -9.094  1.00 25.59           C  
ATOM   4025  O   ASN B 221     -54.005 -48.168  -8.352  1.00 24.78           O  
ATOM   4026  CB  ASN B 221     -56.323 -46.826 -10.612  1.00 26.53           C  
ATOM   4027  CG  ASN B 221     -55.094 -46.140 -11.196  1.00 26.56           C  
ATOM   4028  OD1 ASN B 221     -53.969 -46.306 -10.724  1.00 25.30           O  
ATOM   4029  ND2 ASN B 221     -55.313 -45.370 -12.254  1.00 27.98           N  
ATOM   4030  N   ARG B 222     -55.099 -49.427  -9.871  1.00 30.23           N  
ATOM   4031  CA  ARG B 222     -54.161 -50.541  -9.818  1.00 29.10           C  
ATOM   4032  C   ARG B 222     -52.909 -50.320 -10.655  1.00 32.43           C  
ATOM   4033  O   ARG B 222     -52.034 -51.192 -10.663  1.00 36.51           O  
ATOM   4034  CB  ARG B 222     -54.851 -51.829 -10.278  1.00 33.71           C  
ATOM   4035  CG  ARG B 222     -55.169 -51.884 -11.769  1.00 35.59           C  
ATOM   4036  CD  ARG B 222     -55.749 -53.241 -12.135  1.00 33.94           C  
ATOM   4037  NE  ARG B 222     -56.178 -53.319 -13.531  1.00 38.50           N  
ATOM   4038  CZ  ARG B 222     -55.471 -53.885 -14.504  1.00 33.09           C  
ATOM   4039  NH1 ARG B 222     -54.290 -54.429 -14.244  1.00 28.79           N  
ATOM   4040  NH2 ARG B 222     -55.949 -53.909 -15.739  1.00 34.66           N  
ATOM   4041  N   PHE B 223     -52.799 -49.196 -11.350  1.00 25.59           N  
ATOM   4042  CA  PHE B 223     -51.696 -48.966 -12.268  1.00 30.89           C  
ATOM   4043  C   PHE B 223     -50.510 -48.315 -11.564  1.00 30.55           C  
ATOM   4044  O   PHE B 223     -50.614 -47.782 -10.458  1.00 39.34           O  
ATOM   4045  CB  PHE B 223     -52.145 -48.082 -13.431  1.00 23.36           C  
ATOM   4046  CG  PHE B 223     -53.184 -48.710 -14.305  1.00 28.38           C  
ATOM   4047  CD1 PHE B 223     -53.088 -50.042 -14.668  1.00 28.20           C  
ATOM   4048  CD2 PHE B 223     -54.262 -47.970 -14.760  1.00 33.27           C  
ATOM   4049  CE1 PHE B 223     -54.046 -50.626 -15.474  1.00 28.86           C  
ATOM   4050  CE2 PHE B 223     -55.224 -48.547 -15.565  1.00 37.75           C  
ATOM   4051  CZ  PHE B 223     -55.116 -49.877 -15.923  1.00 28.96           C  
ATOM   4052  N   THR B 224     -49.366 -48.379 -12.232  1.00 34.07           N  
ATOM   4053  CA  THR B 224     -48.189 -47.570 -11.959  1.00 36.72           C  
ATOM   4054  C   THR B 224     -47.818 -46.842 -13.245  1.00 32.52           C  
ATOM   4055  O   THR B 224     -48.498 -46.961 -14.267  1.00 28.02           O  
ATOM   4056  CB  THR B 224     -47.021 -48.426 -11.456  1.00 42.12           C  
ATOM   4057  OG1 THR B 224     -45.958 -47.576 -11.005  1.00 40.40           O  
ATOM   4058  CG2 THR B 224     -46.498 -49.326 -12.571  1.00 34.58           C  
ATOM   4059  N   THR B 225     -46.725 -46.088 -13.201  1.00 35.04           N  
ATOM   4060  CA  THR B 225     -46.249 -45.410 -14.395  1.00 29.59           C  
ATOM   4061  C   THR B 225     -44.769 -45.113 -14.243  1.00 29.91           C  
ATOM   4062  O   THR B 225     -44.263 -44.950 -13.130  1.00 27.01           O  
ATOM   4063  CB  THR B 225     -47.010 -44.106 -14.665  1.00 31.55           C  
ATOM   4064  OG1 THR B 225     -46.507 -43.496 -15.861  1.00 32.77           O  
ATOM   4065  CG2 THR B 225     -46.849 -43.136 -13.496  1.00 26.37           C  
ATOM   4066  N   THR B 226     -44.076 -45.059 -15.375  1.00 31.38           N  
ATOM   4067  CA  THR B 226     -42.723 -44.536 -15.370  1.00 31.04           C  
ATOM   4068  C   THR B 226     -42.771 -43.029 -15.173  1.00 28.25           C  
ATOM   4069  O   THR B 226     -43.772 -42.373 -15.478  1.00 27.49           O  
ATOM   4070  CB  THR B 226     -42.004 -44.869 -16.676  1.00 34.92           C  
ATOM   4071  OG1 THR B 226     -42.396 -43.933 -17.685  1.00 27.94           O  
ATOM   4072  CG2 THR B 226     -42.374 -46.263 -17.136  1.00 35.29           C  
ATOM   4073  N   LEU B 227     -41.682 -42.481 -14.638  1.00 30.16           N  
ATOM   4074  CA  LEU B 227     -41.625 -41.043 -14.407  1.00 26.27           C  
ATOM   4075  C   LEU B 227     -41.817 -40.276 -15.710  1.00 31.46           C  
ATOM   4076  O   LEU B 227     -42.596 -39.318 -15.774  1.00 32.17           O  
ATOM   4077  CB  LEU B 227     -40.297 -40.679 -13.745  1.00 31.85           C  
ATOM   4078  CG  LEU B 227     -40.013 -39.188 -13.572  1.00 35.98           C  
ATOM   4079  CD1 LEU B 227     -41.152 -38.497 -12.836  1.00 35.46           C  
ATOM   4080  CD2 LEU B 227     -38.698 -38.988 -12.841  1.00 31.90           C  
ATOM   4081  N   ASN B 228     -41.138 -40.713 -16.774  1.00 31.89           N  
ATOM   4082  CA  ASN B 228     -41.198 -39.989 -18.039  1.00 28.83           C  
ATOM   4083  C   ASN B 228     -42.567 -40.117 -18.696  1.00 28.03           C  
ATOM   4084  O   ASN B 228     -43.070 -39.148 -19.276  1.00 28.27           O  
ATOM   4085  CB  ASN B 228     -40.096 -40.481 -18.976  1.00 33.02           C  
ATOM   4086  CG  ASN B 228     -40.017 -39.672 -20.255  1.00 39.25           C  
ATOM   4087  OD1 ASN B 228     -39.565 -38.526 -20.250  1.00 38.98           O  
ATOM   4088  ND2 ASN B 228     -40.452 -40.266 -21.360  1.00 41.26           N  
ATOM   4089  N   ASP B 229     -43.189 -41.297 -18.622  1.00 29.49           N  
ATOM   4090  CA  ASP B 229     -44.532 -41.439 -19.179  1.00 29.80           C  
ATOM   4091  C   ASP B 229     -45.538 -40.587 -18.416  1.00 28.71           C  
ATOM   4092  O   ASP B 229     -46.491 -40.067 -19.008  1.00 30.17           O  
ATOM   4093  CB  ASP B 229     -44.961 -42.906 -19.184  1.00 26.76           C  
ATOM   4094  CG  ASP B 229     -44.637 -43.603 -20.494  1.00 37.49           C  
ATOM   4095  OD1 ASP B 229     -44.082 -42.941 -21.396  1.00 36.83           O  
ATOM   4096  OD2 ASP B 229     -44.942 -44.807 -20.623  1.00 33.22           O  
ATOM   4097  N   PHE B 230     -45.345 -40.429 -17.105  1.00 29.11           N  
ATOM   4098  CA  PHE B 230     -46.181 -39.502 -16.350  1.00 32.45           C  
ATOM   4099  C   PHE B 230     -45.969 -38.074 -16.830  1.00 28.91           C  
ATOM   4100  O   PHE B 230     -46.930 -37.353 -17.122  1.00 28.11           O  
ATOM   4101  CB  PHE B 230     -45.883 -39.605 -14.855  1.00 28.31           C  
ATOM   4102  CG  PHE B 230     -46.475 -38.484 -14.050  1.00 34.85           C  
ATOM   4103  CD1 PHE B 230     -47.813 -38.506 -13.698  1.00 35.45           C  
ATOM   4104  CD2 PHE B 230     -45.703 -37.398 -13.663  1.00 32.17           C  
ATOM   4105  CE1 PHE B 230     -48.370 -37.476 -12.967  1.00 33.48           C  
ATOM   4106  CE2 PHE B 230     -46.256 -36.362 -12.933  1.00 33.95           C  
ATOM   4107  CZ  PHE B 230     -47.592 -36.402 -12.584  1.00 34.10           C  
ATOM   4108  N   ASN B 231     -44.704 -37.648 -16.909  1.00 28.96           N  
ATOM   4109  CA  ASN B 231     -44.397 -36.293 -17.353  1.00 30.40           C  
ATOM   4110  C   ASN B 231     -44.908 -36.035 -18.764  1.00 31.21           C  
ATOM   4111  O   ASN B 231     -45.366 -34.927 -19.060  1.00 32.24           O  
ATOM   4112  CB  ASN B 231     -42.890 -36.043 -17.275  1.00 25.74           C  
ATOM   4113  CG  ASN B 231     -42.431 -35.653 -15.878  1.00 32.20           C  
ATOM   4114  OD1 ASN B 231     -43.127 -34.936 -15.157  1.00 35.88           O  
ATOM   4115  ND2 ASN B 231     -41.249 -36.119 -15.494  1.00 33.60           N  
ATOM   4116  N   LEU B 232     -44.849 -37.038 -19.643  1.00 28.12           N  
ATOM   4117  CA  LEU B 232     -45.391 -36.862 -20.987  1.00 29.60           C  
ATOM   4118  C   LEU B 232     -46.898 -36.638 -20.956  1.00 30.19           C  
ATOM   4119  O   LEU B 232     -47.432 -35.878 -21.773  1.00 29.60           O  
ATOM   4120  CB  LEU B 232     -45.049 -38.069 -21.858  1.00 30.61           C  
ATOM   4121  CG  LEU B 232     -43.604 -38.156 -22.344  1.00 34.13           C  
ATOM   4122  CD1 LEU B 232     -43.347 -39.512 -22.977  1.00 30.87           C  
ATOM   4123  CD2 LEU B 232     -43.301 -37.032 -23.325  1.00 27.75           C  
ATOM   4124  N   VAL B 233     -47.602 -37.285 -20.026  1.00 28.17           N  
ATOM   4125  CA  VAL B 233     -49.051 -37.120 -19.948  1.00 27.37           C  
ATOM   4126  C   VAL B 233     -49.413 -35.804 -19.272  1.00 26.51           C  
ATOM   4127  O   VAL B 233     -50.257 -35.047 -19.765  1.00 28.23           O  
ATOM   4128  CB  VAL B 233     -49.693 -38.311 -19.213  1.00 32.77           C  
ATOM   4129  CG1 VAL B 233     -51.170 -38.044 -18.970  1.00 21.17           C  
ATOM   4130  CG2 VAL B 233     -49.518 -39.574 -20.002  1.00 26.98           C  
ATOM   4131  N   ALA B 234     -48.784 -35.519 -18.129  1.00 26.70           N  
ATOM   4132  CA  ALA B 234     -49.191 -34.387 -17.302  1.00 29.98           C  
ATOM   4133  C   ALA B 234     -48.974 -33.051 -18.003  1.00 32.77           C  
ATOM   4134  O   ALA B 234     -49.748 -32.110 -17.794  1.00 31.02           O  
ATOM   4135  CB  ALA B 234     -48.429 -34.414 -15.977  1.00 28.22           C  
ATOM   4136  N   MET B 235     -47.936 -32.949 -18.838  1.00 33.51           N  
ATOM   4137  CA  MET B 235     -47.620 -31.687 -19.496  1.00 34.63           C  
ATOM   4138  C   MET B 235     -48.659 -31.299 -20.540  1.00 30.05           C  
ATOM   4139  O   MET B 235     -48.695 -30.137 -20.959  1.00 34.26           O  
ATOM   4140  CB  MET B 235     -46.227 -31.770 -20.121  1.00 36.08           C  
ATOM   4141  CG  MET B 235     -45.108 -31.813 -19.087  1.00 38.77           C  
ATOM   4142  SD  MET B 235     -43.453 -31.767 -19.799  1.00 65.75           S  
ATOM   4143  CE  MET B 235     -43.548 -30.268 -20.777  1.00 46.65           C  
ATOM   4144  N   LYS B 236     -49.507 -32.238 -20.960  1.00 28.40           N  
ATOM   4145  CA  LYS B 236     -50.634 -31.924 -21.826  1.00 26.78           C  
ATOM   4146  C   LYS B 236     -51.787 -31.283 -21.068  1.00 28.94           C  
ATOM   4147  O   LYS B 236     -52.716 -30.770 -21.701  1.00 31.75           O  
ATOM   4148  CB  LYS B 236     -51.102 -33.194 -22.537  1.00 27.53           C  
ATOM   4149  CG  LYS B 236     -49.934 -34.073 -22.956  1.00 37.24           C  
ATOM   4150  CD  LYS B 236     -50.246 -34.990 -24.125  1.00 35.42           C  
ATOM   4151  CE  LYS B 236     -48.962 -35.653 -24.612  1.00 30.19           C  
ATOM   4152  NZ  LYS B 236     -49.190 -36.996 -25.208  1.00 33.99           N  
ATOM   4153  N   TYR B 237     -51.748 -31.302 -19.734  1.00 29.74           N  
ATOM   4154  CA  TYR B 237     -52.695 -30.577 -18.898  1.00 28.40           C  
ATOM   4155  C   TYR B 237     -52.061 -29.345 -18.260  1.00 28.82           C  
ATOM   4156  O   TYR B 237     -52.577 -28.835 -17.261  1.00 34.48           O  
ATOM   4157  CB  TYR B 237     -53.268 -31.496 -17.817  1.00 35.13           C  
ATOM   4158  CG  TYR B 237     -53.975 -32.730 -18.345  1.00 30.91           C  
ATOM   4159  CD1 TYR B 237     -55.324 -32.695 -18.674  1.00 27.52           C  
ATOM   4160  CD2 TYR B 237     -53.295 -33.931 -18.500  1.00 30.32           C  
ATOM   4161  CE1 TYR B 237     -55.975 -33.822 -19.152  1.00 26.41           C  
ATOM   4162  CE2 TYR B 237     -53.937 -35.063 -18.977  1.00 31.09           C  
ATOM   4163  CZ  TYR B 237     -55.277 -35.002 -19.300  1.00 32.48           C  
ATOM   4164  OH  TYR B 237     -55.921 -36.124 -19.774  1.00 36.43           O  
ATOM   4165  N   ASN B 238     -50.936 -28.877 -18.811  1.00 30.48           N  
ATOM   4166  CA  ASN B 238     -50.239 -27.676 -18.340  1.00 34.25           C  
ATOM   4167  C   ASN B 238     -49.741 -27.851 -16.905  1.00 34.66           C  
ATOM   4168  O   ASN B 238     -49.920 -26.984 -16.046  1.00 37.66           O  
ATOM   4169  CB  ASN B 238     -51.129 -26.435 -18.469  1.00 41.53           C  
ATOM   4170  CG  ASN B 238     -50.333 -25.140 -18.496  1.00 45.42           C  
ATOM   4171  OD1 ASN B 238     -49.290 -25.051 -19.143  1.00 49.78           O  
ATOM   4172  ND2 ASN B 238     -50.826 -24.128 -17.789  1.00 43.33           N  
ATOM   4173  N   TYR B 239     -49.103 -28.991 -16.652  1.00 31.89           N  
ATOM   4174  CA  TYR B 239     -48.569 -29.332 -15.341  1.00 31.75           C  
ATOM   4175  C   TYR B 239     -47.050 -29.236 -15.359  1.00 34.85           C  
ATOM   4176  O   TYR B 239     -46.405 -29.623 -16.339  1.00 31.83           O  
ATOM   4177  CB  TYR B 239     -49.002 -30.743 -14.924  1.00 31.09           C  
ATOM   4178  CG  TYR B 239     -50.245 -30.775 -14.061  1.00 31.97           C  
ATOM   4179  CD1 TYR B 239     -51.437 -30.214 -14.502  1.00 34.44           C  
ATOM   4180  CD2 TYR B 239     -50.228 -31.373 -12.806  1.00 28.16           C  
ATOM   4181  CE1 TYR B 239     -52.572 -30.241 -13.716  1.00 27.78           C  
ATOM   4182  CE2 TYR B 239     -51.360 -31.406 -12.014  1.00 27.50           C  
ATOM   4183  CZ  TYR B 239     -52.528 -30.840 -12.475  1.00 32.70           C  
ATOM   4184  OH  TYR B 239     -53.656 -30.868 -11.688  1.00 29.41           O  
ATOM   4185  N   GLU B 240     -46.490 -28.706 -14.276  1.00 36.30           N  
ATOM   4186  CA  GLU B 240     -45.045 -28.656 -14.120  1.00 40.17           C  
ATOM   4187  C   GLU B 240     -44.464 -30.063 -14.261  1.00 38.41           C  
ATOM   4188  O   GLU B 240     -45.099 -31.037 -13.839  1.00 39.10           O  
ATOM   4189  CB  GLU B 240     -44.685 -28.072 -12.749  1.00 38.69           C  
ATOM   4190  CG  GLU B 240     -43.231 -27.674 -12.568  1.00 44.71           C  
ATOM   4191  CD  GLU B 240     -42.959 -27.065 -11.206  1.00 51.78           C  
ATOM   4192  OE1 GLU B 240     -43.369 -27.663 -10.188  1.00 54.59           O  
ATOM   4193  OE2 GLU B 240     -42.340 -25.982 -11.154  1.00 56.35           O  
ATOM   4194  N   PRO B 241     -43.286 -30.213 -14.863  1.00 40.09           N  
ATOM   4195  CA  PRO B 241     -42.654 -31.537 -14.893  1.00 42.71           C  
ATOM   4196  C   PRO B 241     -42.280 -31.985 -13.489  1.00 43.67           C  
ATOM   4197  O   PRO B 241     -41.847 -31.188 -12.655  1.00 39.79           O  
ATOM   4198  CB  PRO B 241     -41.415 -31.320 -15.770  1.00 41.16           C  
ATOM   4199  CG  PRO B 241     -41.149 -29.846 -15.694  1.00 46.70           C  
ATOM   4200  CD  PRO B 241     -42.500 -29.209 -15.599  1.00 40.73           C  
ATOM   4201  N   LEU B 242     -42.476 -33.272 -13.223  1.00 33.39           N  
ATOM   4202  CA  LEU B 242     -42.053 -33.861 -11.964  1.00 33.22           C  
ATOM   4203  C   LEU B 242     -40.623 -34.358 -12.103  1.00 32.31           C  
ATOM   4204  O   LEU B 242     -40.274 -35.016 -13.087  1.00 39.02           O  
ATOM   4205  CB  LEU B 242     -42.978 -35.009 -11.557  1.00 29.00           C  
ATOM   4206  CG  LEU B 242     -42.930 -35.431 -10.086  1.00 31.63           C  
ATOM   4207  CD1 LEU B 242     -43.659 -34.424  -9.205  1.00 28.30           C  
ATOM   4208  CD2 LEU B 242     -43.513 -36.822  -9.919  1.00 31.89           C  
ATOM   4209  N   THR B 243     -39.795 -34.025 -11.122  1.00 33.79           N  
ATOM   4210  CA  THR B 243     -38.394 -34.409 -11.113  1.00 33.18           C  
ATOM   4211  C   THR B 243     -38.163 -35.505 -10.080  1.00 40.47           C  
ATOM   4212  O   THR B 243     -39.026 -35.807  -9.251  1.00 45.92           O  
ATOM   4213  CB  THR B 243     -37.499 -33.198 -10.821  1.00 41.08           C  
ATOM   4214  OG1 THR B 243     -37.857 -32.629  -9.554  1.00 40.98           O  
ATOM   4215  CG2 THR B 243     -37.665 -32.143 -11.902  1.00 34.27           C  
ATOM   4216  N   GLN B 244     -36.978 -36.117 -10.152  1.00 36.93           N  
ATOM   4217  CA  GLN B 244     -36.584 -37.072  -9.122  1.00 40.10           C  
ATOM   4218  C   GLN B 244     -36.451 -36.392  -7.767  1.00 38.74           C  
ATOM   4219  O   GLN B 244     -36.721 -37.011  -6.731  1.00 41.83           O  
ATOM   4220  CB  GLN B 244     -35.271 -37.753  -9.509  1.00 35.88           C  
ATOM   4221  CG  GLN B 244     -34.804 -38.806  -8.519  1.00 41.69           C  
ATOM   4222  CD  GLN B 244     -35.780 -39.958  -8.401  1.00 43.82           C  
ATOM   4223  OE1 GLN B 244     -36.334 -40.420  -9.398  1.00 43.91           O  
ATOM   4224  NE2 GLN B 244     -36.003 -40.422  -7.178  1.00 42.83           N  
ATOM   4225  N   ASP B 245     -36.033 -35.123  -7.760  1.00 41.25           N  
ATOM   4226  CA  ASP B 245     -36.005 -34.347  -6.525  1.00 40.67           C  
ATOM   4227  C   ASP B 245     -37.384 -34.301  -5.880  1.00 42.74           C  
ATOM   4228  O   ASP B 245     -37.529 -34.549  -4.676  1.00 41.58           O  
ATOM   4229  CB  ASP B 245     -35.494 -32.933  -6.809  1.00 44.04           C  
ATOM   4230  CG  ASP B 245     -34.053 -32.734  -6.376  1.00 54.98           C  
ATOM   4231  OD1 ASP B 245     -33.657 -33.325  -5.351  1.00 61.38           O  
ATOM   4232  OD2 ASP B 245     -33.318 -31.986  -7.056  1.00 59.36           O  
ATOM   4233  N   HIS B 246     -38.414 -33.987  -6.671  1.00 37.97           N  
ATOM   4234  CA  HIS B 246     -39.780 -33.997  -6.159  1.00 37.67           C  
ATOM   4235  C   HIS B 246     -40.150 -35.373  -5.623  1.00 38.96           C  
ATOM   4236  O   HIS B 246     -40.746 -35.497  -4.547  1.00 40.81           O  
ATOM   4237  CB  HIS B 246     -40.756 -33.578  -7.258  1.00 40.23           C  
ATOM   4238  CG  HIS B 246     -40.540 -32.187  -7.766  1.00 39.24           C  
ATOM   4239  ND1 HIS B 246     -40.829 -31.818  -9.061  1.00 41.12           N  
ATOM   4240  CD2 HIS B 246     -40.073 -31.074  -7.152  1.00 36.38           C  
ATOM   4241  CE1 HIS B 246     -40.544 -30.538  -9.226  1.00 38.76           C  
ATOM   4242  NE2 HIS B 246     -40.084 -30.064  -8.083  1.00 39.14           N  
ATOM   4243  N   VAL B 247     -39.802 -36.423  -6.375  1.00 41.26           N  
ATOM   4244  CA  VAL B 247     -40.071 -37.793  -5.945  1.00 40.21           C  
ATOM   4245  C   VAL B 247     -39.435 -38.061  -4.589  1.00 39.10           C  
ATOM   4246  O   VAL B 247     -40.040 -38.694  -3.714  1.00 34.01           O  
ATOM   4247  CB  VAL B 247     -39.574 -38.790  -7.010  1.00 36.56           C  
ATOM   4248  CG1 VAL B 247     -39.639 -40.220  -6.489  1.00 32.78           C  
ATOM   4249  CG2 VAL B 247     -40.389 -38.652  -8.286  1.00 33.12           C  
ATOM   4250  N   ASP B 248     -38.210 -37.571  -4.388  1.00 41.30           N  
ATOM   4251  CA  ASP B 248     -37.548 -37.747  -3.100  1.00 41.67           C  
ATOM   4252  C   ASP B 248     -38.246 -36.965  -1.995  1.00 39.87           C  
ATOM   4253  O   ASP B 248     -38.259 -37.406  -0.840  1.00 36.80           O  
ATOM   4254  CB  ASP B 248     -36.083 -37.325  -3.200  1.00 45.96           C  
ATOM   4255  CG  ASP B 248     -35.314 -38.134  -4.223  1.00 47.25           C  
ATOM   4256  OD1 ASP B 248     -35.682 -39.305  -4.449  1.00 49.91           O  
ATOM   4257  OD2 ASP B 248     -34.345 -37.600  -4.803  1.00 48.02           O  
ATOM   4258  N   ILE B 249     -38.832 -35.811  -2.323  1.00 40.34           N  
ATOM   4259  CA  ILE B 249     -39.477 -34.987  -1.307  1.00 42.88           C  
ATOM   4260  C   ILE B 249     -40.799 -35.597  -0.845  1.00 38.19           C  
ATOM   4261  O   ILE B 249     -41.236 -35.347   0.285  1.00 41.08           O  
ATOM   4262  CB  ILE B 249     -39.640 -33.552  -1.854  1.00 39.77           C  
ATOM   4263  CG1 ILE B 249     -38.270 -32.878  -1.983  1.00 45.75           C  
ATOM   4264  CG2 ILE B 249     -40.549 -32.710  -0.976  1.00 40.14           C  
ATOM   4265  CD1 ILE B 249     -37.497 -32.786  -0.676  1.00 46.88           C  
ATOM   4266  N   LEU B 250     -41.433 -36.421  -1.677  1.00 39.00           N  
ATOM   4267  CA  LEU B 250     -42.645 -37.138  -1.303  1.00 33.16           C  
ATOM   4268  C   LEU B 250     -42.355 -38.464  -0.610  1.00 35.31           C  
ATOM   4269  O   LEU B 250     -43.282 -39.251  -0.393  1.00 35.88           O  
ATOM   4270  CB  LEU B 250     -43.515 -37.382  -2.539  1.00 35.24           C  
ATOM   4271  CG  LEU B 250     -44.088 -36.157  -3.252  1.00 35.70           C  
ATOM   4272  CD1 LEU B 250     -44.363 -36.484  -4.708  1.00 37.86           C  
ATOM   4273  CD2 LEU B 250     -45.360 -35.684  -2.567  1.00 29.66           C  
ATOM   4274  N   GLY B 251     -41.096 -38.729  -0.270  1.00 34.83           N  
ATOM   4275  CA  GLY B 251     -40.710 -39.939   0.418  1.00 31.57           C  
ATOM   4276  C   GLY B 251     -41.442 -40.168   1.728  1.00 39.71           C  
ATOM   4277  O   GLY B 251     -42.065 -41.216   1.933  1.00 37.74           O  
ATOM   4278  N   PRO B 252     -41.366 -39.200   2.652  1.00 34.38           N  
ATOM   4279  CA  PRO B 252     -42.085 -39.353   3.930  1.00 35.63           C  
ATOM   4280  C   PRO B 252     -43.570 -39.645   3.775  1.00 36.44           C  
ATOM   4281  O   PRO B 252     -44.111 -40.477   4.514  1.00 40.44           O  
ATOM   4282  CB  PRO B 252     -41.845 -38.003   4.618  1.00 32.17           C  
ATOM   4283  CG  PRO B 252     -40.552 -37.532   4.071  1.00 34.52           C  
ATOM   4284  CD  PRO B 252     -40.496 -38.009   2.648  1.00 38.32           C  
ATOM   4285  N   LEU B 253     -44.244 -38.988   2.829  1.00 34.47           N  
ATOM   4286  CA  LEU B 253     -45.681 -39.187   2.664  1.00 35.98           C  
ATOM   4287  C   LEU B 253     -45.994 -40.526   2.009  1.00 38.01           C  
ATOM   4288  O   LEU B 253     -47.001 -41.160   2.342  1.00 36.06           O  
ATOM   4289  CB  LEU B 253     -46.278 -38.042   1.849  1.00 30.10           C  
ATOM   4290  CG  LEU B 253     -46.333 -36.694   2.567  1.00 34.11           C  
ATOM   4291  CD1 LEU B 253     -46.589 -35.584   1.570  1.00 34.05           C  
ATOM   4292  CD2 LEU B 253     -47.409 -36.712   3.640  1.00 33.37           C  
ATOM   4293  N   SER B 254     -45.153 -40.963   1.070  1.00 35.37           N  
ATOM   4294  CA  SER B 254     -45.313 -42.295   0.497  1.00 33.19           C  
ATOM   4295  C   SER B 254     -45.192 -43.365   1.573  1.00 34.51           C  
ATOM   4296  O   SER B 254     -45.975 -44.321   1.609  1.00 35.00           O  
ATOM   4297  CB  SER B 254     -44.275 -42.519  -0.603  1.00 33.88           C  
ATOM   4298  OG  SER B 254     -44.379 -43.826  -1.138  1.00 36.31           O  
ATOM   4299  N   ALA B 255     -44.218 -43.209   2.472  1.00 37.78           N  
ATOM   4300  CA  ALA B 255     -44.000 -44.210   3.509  1.00 33.11           C  
ATOM   4301  C   ALA B 255     -45.157 -44.246   4.498  1.00 41.40           C  
ATOM   4302  O   ALA B 255     -45.525 -45.318   4.992  1.00 38.57           O  
ATOM   4303  CB  ALA B 255     -42.683 -43.936   4.234  1.00 34.87           C  
ATOM   4304  N   GLN B 256     -45.746 -43.085   4.800  1.00 41.63           N  
ATOM   4305  CA  GLN B 256     -46.832 -43.049   5.774  1.00 36.98           C  
ATOM   4306  C   GLN B 256     -48.081 -43.732   5.232  1.00 38.47           C  
ATOM   4307  O   GLN B 256     -48.809 -44.394   5.981  1.00 36.91           O  
ATOM   4308  CB  GLN B 256     -47.141 -41.603   6.176  1.00 33.96           C  
ATOM   4309  CG  GLN B 256     -48.066 -41.497   7.389  1.00 41.29           C  
ATOM   4310  CD  GLN B 256     -48.442 -40.067   7.748  1.00 43.88           C  
ATOM   4311  OE1 GLN B 256     -47.606 -39.163   7.731  1.00 44.88           O  
ATOM   4312  NE2 GLN B 256     -49.712 -39.861   8.081  1.00 43.32           N  
ATOM   4313  N   THR B 257     -48.336 -43.599   3.930  1.00 37.02           N  
ATOM   4314  CA  THR B 257     -49.539 -44.136   3.308  1.00 35.00           C  
ATOM   4315  C   THR B 257     -49.316 -45.460   2.588  1.00 37.34           C  
ATOM   4316  O   THR B 257     -50.297 -46.101   2.194  1.00 39.14           O  
ATOM   4317  CB  THR B 257     -50.119 -43.117   2.318  1.00 35.54           C  
ATOM   4318  OG1 THR B 257     -49.102 -42.717   1.392  1.00 36.97           O  
ATOM   4319  CG2 THR B 257     -50.633 -41.890   3.055  1.00 34.52           C  
ATOM   4320  N   GLY B 258     -48.068 -45.887   2.405  1.00 38.63           N  
ATOM   4321  CA  GLY B 258     -47.812 -47.127   1.699  1.00 41.32           C  
ATOM   4322  C   GLY B 258     -48.116 -47.083   0.220  1.00 38.60           C  
ATOM   4323  O   GLY B 258     -48.292 -48.134  -0.401  1.00 37.29           O  
ATOM   4324  N   ILE B 259     -48.191 -45.891  -0.363  1.00 34.30           N  
ATOM   4325  CA  ILE B 259     -48.463 -45.711  -1.784  1.00 37.09           C  
ATOM   4326  C   ILE B 259     -47.203 -45.142  -2.420  1.00 34.98           C  
ATOM   4327  O   ILE B 259     -46.777 -44.028  -2.089  1.00 33.96           O  
ATOM   4328  CB  ILE B 259     -49.669 -44.791  -2.023  1.00 37.30           C  
ATOM   4329  CG1 ILE B 259     -50.919 -45.342  -1.334  1.00 29.14           C  
ATOM   4330  CG2 ILE B 259     -49.917 -44.618  -3.514  1.00 33.13           C  
ATOM   4331  CD1 ILE B 259     -52.035 -44.323  -1.200  1.00 26.16           C  
ATOM   4332  N   ALA B 260     -46.600 -45.906  -3.328  1.00 32.85           N  
ATOM   4333  CA  ALA B 260     -45.420 -45.430  -4.036  1.00 30.93           C  
ATOM   4334  C   ALA B 260     -45.755 -44.182  -4.842  1.00 26.91           C  
ATOM   4335  O   ALA B 260     -46.882 -44.012  -5.316  1.00 41.85           O  
ATOM   4336  CB  ALA B 260     -44.871 -46.526  -4.951  1.00 28.15           C  
ATOM   4337  N   VAL B 261     -44.762 -43.300  -4.986  1.00 29.34           N  
ATOM   4338  CA  VAL B 261     -44.982 -42.024  -5.665  1.00 29.54           C  
ATOM   4339  C   VAL B 261     -45.483 -42.248  -7.085  1.00 30.78           C  
ATOM   4340  O   VAL B 261     -46.423 -41.586  -7.543  1.00 27.13           O  
ATOM   4341  CB  VAL B 261     -43.692 -41.183  -5.641  1.00 32.92           C  
ATOM   4342  CG1 VAL B 261     -43.885 -39.884  -6.407  1.00 29.61           C  
ATOM   4343  CG2 VAL B 261     -43.275 -40.903  -4.205  1.00 38.11           C  
ATOM   4344  N   LEU B 262     -44.876 -43.198  -7.799  1.00 31.90           N  
ATOM   4345  CA  LEU B 262     -45.311 -43.492  -9.159  1.00 38.01           C  
ATOM   4346  C   LEU B 262     -46.713 -44.089  -9.206  1.00 31.10           C  
ATOM   4347  O   LEU B 262     -47.388 -43.963 -10.233  1.00 32.95           O  
ATOM   4348  CB  LEU B 262     -44.303 -44.420  -9.838  1.00 33.00           C  
ATOM   4349  CG  LEU B 262     -42.901 -43.817  -9.977  1.00 35.43           C  
ATOM   4350  CD1 LEU B 262     -42.010 -44.693 -10.844  1.00 36.00           C  
ATOM   4351  CD2 LEU B 262     -42.973 -42.398 -10.528  1.00 37.36           C  
ATOM   4352  N   ASP B 263     -47.169 -44.729  -8.127  1.00 34.98           N  
ATOM   4353  CA  ASP B 263     -48.562 -45.163  -8.076  1.00 33.77           C  
ATOM   4354  C   ASP B 263     -49.493 -43.985  -7.823  1.00 28.58           C  
ATOM   4355  O   ASP B 263     -50.619 -43.955  -8.333  1.00 31.25           O  
ATOM   4356  CB  ASP B 263     -48.751 -46.237  -7.003  1.00 36.02           C  
ATOM   4357  CG  ASP B 263     -48.075 -47.544  -7.363  1.00 40.63           C  
ATOM   4358  OD1 ASP B 263     -47.262 -47.553  -8.310  1.00 43.79           O  
ATOM   4359  OD2 ASP B 263     -48.364 -48.565  -6.703  1.00 45.70           O  
ATOM   4360  N   MET B 264     -49.044 -43.005  -7.037  1.00 24.18           N  
ATOM   4361  CA  MET B 264     -49.824 -41.784  -6.881  1.00 29.46           C  
ATOM   4362  C   MET B 264     -49.830 -40.978  -8.174  1.00 30.64           C  
ATOM   4363  O   MET B 264     -50.828 -40.323  -8.499  1.00 27.67           O  
ATOM   4364  CB  MET B 264     -49.272 -40.952  -5.723  1.00 28.85           C  
ATOM   4365  CG  MET B 264     -50.255 -39.928  -5.188  1.00 23.85           C
[truncated: 426,466 more chars]
